# Supplementary material for: Association between kidney function and genetic polymorphisms in atherosclerotic and chronic kidney diseases: A cross-sectional study in Japanese male workers
Source: PLoS One. 2017 Oct 10;12(10):e0185476. doi: 10.1371/journal.pone.0185476 (PMC5634546; doi:10.1371/journal.pone.0185476)
Supplement: S1 Dataset — (XLSX) [file pone.0185476.s005.xlsx]

## Sheet: Sheet1
Dummy ID	age	height	weight	BMI	SBP	DBP	BUN	Cr	UA	TC	TG	HDL	LDL	FBS	a1c	stress	current smoking	exercise	drink	positive urine protein	CKD
10001	42	174.7	85.6	28	133	80	14.9	0.8	5.7	270	272	51	173	89	5.4	2	1	0	0	0	0
10002	42	165.5	71.5	26.1	97	61	14.3	0.9	2.9	160	98	49	92	86	5	2	2	0	2	0	0
10003	42	177	93.1	29.7	132	84	16.4	1.2	5.4	280	201	57	189	94	5.3	1	2	0	0	0	1
10004	43	174.5	71.9	23.6	132	87	12.2	0.6	3.8	185	51	63	105	96	4.9	2	2	0	0	0	0
10005	38	167.7	59.4	21.1	111	67	16.4	1.1	6.3	124	136	44	59	79	4.7	2	2	0	0	0	0
10006	38	175.7	58.5	19	113	76	14	0.7	4.7	203	65	61	128	72	5.3	2	2	0	1	0	0
10007	36	169.3	108.8	38	121	79	18.3	0.9	4.7	333	752	47	187	129	7.9	2	2	0	0	1	0
10008	42	180.3	75.8	23.3	120	71	10.7	0.8	6.9	201	71	82	107	104	5.8	2	1	1	2	0	0
10009	42	178.7	61.5	19.3	111	79	13.3	0.9	4	170	46	67	95	92	5.2	1	1	1	3	0	0
10010	41	170.4	76.7	26.4	121	78	11.9	0.7	8.9	229	115	51	155	90	5.1	2	2	1	1	0	0
10011	38	175.7	54.8	17.8	137	88	17.1	0.7	6.5	161	118	53	88	95	5.1	2	2	0	3	0	0
10012	38	175.7	65.3	21.2	120	79	10.2	0.9	6.2	189	91	57	112	82	5.1	2	1	1	3	0	0
10013	37	177.3	83.8	26.7	132	73	15.5	1	6.9	249	131	67	162	99	5.2	2	2	0	3	0	0
10014	42	177.8	68	21.5	103	78	14.7	0.8	5.8	191	67	70	110	89	5	2	1	1	3	0	0
10015	38	169.9	60.1	20.8	128	74	13.5	0.8	7.2	165	49	85	68	88	5.1	2	2	1	3	0	0
10016	42	181.3	70.6	21.5	133	74	10.9	0.8	2.8	233	46	79	143	75	4.8	2	1	1	3	0	0
10017	36	183.7	89.3	26.5	126	83	11.6	0.9	6.1	206	236	41	133	90	6.1	1	1	1	1	0	0
10018	38	177.9	67.7	21.4	119	70	10.8	0.9	4.9	215	122	58	133	76	5	1	2	0	0	0	0
10019	43	169.2	80.8	28.2	131	87	12.2	0.8	4.6	178	84	50	109	90	4.7	1	2	1	0	0	0
10020	38	160.9	53	20.5	106	63	11.6	0.8	5.9	232	122	64	145	77	5.2	2	1	0	1	0	0
10021	42	164.6	53.4	19.7	130	78	21	0.9	4.2	204	26	76	116	117	5.4	2	1	1	2	0	0
10022	40	179.8	72.4	22.4	100	70	14.3	0.8	5.1	163	135	34	104	94	5.5	1	1	0	0	0	0
10023	38	178.9	78.1	24.4	120	74	15.8	1.1	8.1	219	51	53	150	91	5.5	1	1	1	1	0	0
10024	37	166.5	91.8	33.1	130	88	11.1	0.8	6.1	268	393	47	166	110	5.6	2	1	0	1	0	0
10025	42	167.9	48.8	17.3	125	79	13.9	0.8	6.7	160	50	74	76	81	4.7	1	2	1	3	0	0
10026	38	164.6	65	24	109	68	8.7	0.7	5.4	210	133	44	148	87	5.1	1	1	0	1	0	0
10027	38	173.4	63.8	21.2	116	65	15.1	0.8	6	174	69	52	108	97	5	2	1	0	0	0	0
10028	36	173.2	64.5	21.5	126	78	10.1	0.9	7.6	267	112	84	166	84	4.8	2	1	1	3	0	0
10029	36	182.4	96.6	29	137	78	13.1	0.9	6.8	192	103	49	121	92	5.2	2	1	1	1	0	0
10030	38	172.8	69.3	23.2	111	72	12.5	0.8	5.1	131	46	64	57	94	5	1	1	1	2	0	0
10031	37	175.2	89.7	29.2	122	75	11.6	0.9	7	176	215	44	100	87	5	2	1	0	0	0	0
10032	41	170	66	22.8	108	76	16.2	0.9	7.5	209	57	69	119	90	5.1	2	2	1	3	0	0
10033	36	166	70.4	25.5	143	78	12.9	0.8	6.5	213	101	56	138	99	5.4	2	1	1	2	0	0
10034	41	171.3	50.1	17.1	129	81	8.9	0.7	5.5	162	48	92	61	85	5.1	2	2	2	3	0	0
10035	40	181.8	94.5	28.6	122	80	12.7	0.9	7.5	199	184	42	128	95	5.6	2	2	1	1	0	0
10036	37	167.5	76.4	27.2	110	71	14	0.8	5.5	163	127	40	103	89	4.9	1	2	0	1	0	0
10037	43	158	71.2	28.5	103	72	20	0.9	6.3	201	202	45	126	132	7.6	1	2	0	3	1	0
10038	40	168.8	73.7	25.9	117	75	8.1	0.8	5.8	230	70	52	161	96	5.6	2	1	0	0	0	0
10039	42	165.4	67.9	24.8	105	70	19.2	0.7	5.1	205	49	59	139	94	5.1	2	1	0	1	0	0
10040	44	171.7	78.9	26.8	109	69	14.5	0.8	4.9	239	205	60	153	82	4.9	2	2	1	3	0	0
10041	40	165.3	81.1	29.7	128	84	11.9	0.7	4.8	196	128	56	116	95	4.6	2	1	1	0	0	0
10042	38	171.6	70.1	23.8	115	75	21	1	6.5	220	71	75	131	89	4.9	2	2	2	0	0	0
10043	37	166.4	59	21.3	106	60	15.9	0.8	7.2	224	233	51	140	95	5.1	2	1	0	1	0	0
10044	37	178.7	84.5	26.5	118	69	10.3	0.9	4.8	204	110	36	146	162	8.1	2	2	1	1	0	0
10045	37	167.5	82.1	29.3	137	89	14.2	0.9	7	180	144	44	109	99	5.4	2	2	1	3	0	0
10046	44	155.6	68.3	28.2	115	86	26	2.1	8.4	314	193	55	222	93	5	2	1	0	3	1	1
10047	43	167.2	63.5	22.7	126	82	14.3	1	7.5	160	99	56	87	93	5.3	1	2	1	3	0	0
10048	38	169.8	52.8	18.3	114	66	8.9	0.8	5	193	125	62	113	79	5.2	2	1	0	1	0	0
10049	43	176.7	65.7	21	118	71	12.9	0.8	5.6	162	56	54	89	82	4.9	2	1	2	1	0	0
10050	43	167.9	64.6	22.9	107	87	20.7	0.9	5.1	219	134	53	135	94	4.9	2	1	0	1	0	0
10051	40	171.5	72.6	24.7	115	77	12	0.9	6	157	59	49	90	88	5.1	2	1	0	1	0	0
10052	42	168.9	71.5	25.1	117	79	14.7	1	5.9	156	70	74	65	94	5.1	2	1	2	0	0	0
10053	42	168.5	65.3	23	115	84	11.1	1	6.2	193	82	68	113	88	5	2	1	1	1	0	0
10054	43	160.3	57.8	22.5	133	76	9.3	0.9	5.2	231	199	45	151	81	5.3	2	1	1	0	0	0
10055	37	164.4	75.3	27.9	117	74	11.8	0.8	5.6	163	122	58	85	266	10.4	2	2	1	0	0	0
10056	38	169.5	54.2	18.9	108	72	11.7	0.8	4.5	236	64	91	128	89	5.3	2	1	1	0	0	0
10057	36	175.8	52.3	16.9	109	71	16.4	0.7	7.1	165	42	55	96	89	5.1	2	2	0	1	0	0
10058	37	167.6	60.6	21.6	112	73	18.3	0.8	5.3	233	96	54	163	91	5.3	2	1	2	0	0	0
10059	43	170.5	65.5	22.5	115	76	15.5	1.2	5.3	183	42	73	93	87	5.2	2	1	1	1	0	1
10060	43	169.9	66.9	23.2	91	66	8.3	1	5.5	207	245	42	125	91	5.5	1	2	1	1	0	0
10061	38	166	58.7	21.3	141	82	17.3	0.8	5.8	196	68	71	108	67	4.9	2	2	1	3	0	0
10062	38	170	66.2	22.9	107	67	13.4	0.9	7.6	186	40	72	104	93	5.1	2	1	1	0	0	0
10063	41	173	79.6	26.6	127	70	9.7	0.9	7.5	165	102	37	112	95	5.5	2	1	0	0	0	0
10064	44	172.9	80.3	26.9	122	70	16.6	0.8	4.9	193	167	45	117	79	5.2	2	2	0	2	0	0
10065	40	174.5	86	28.2	104	72	14.1	0.8	8	195	188	43	124	105	5.2	1	2	2	1	0	0
10066	38	172.5	70.8	23.8	118	72	13.5	1.1	8.4	149	79	52	73	89	4.9	2	1	1	3	0	0
10067	36	161.9	63	24	114	77	25.4	0.7	7.2	215	43	62	138	87	5.2	2	2	0	0	0	0
10068	44	172.8	59.9	20.1	121	73	16.6	0.9	4.2	235	135	56	156	88	5.7	2	2	1	0	0	0
10069	44	158.3	64.8	25.9	104	68	12.4	0.8	6.8	200	246	41	127	87	4.8	2	2	1	1	0	0
10070	37	178.7	72.5	22.7	104	60	14.3	0.8	6.7	204	89	64	124	87	5.1	2	1	0	1	0	0
10071	42	178.2	66.6	21	105	64	8.6	0.8	4.3	229	55	67	142	85	5.2	1	1	1	2	0	0
10072	42	176.3	79.2	25.5	138	86	11.6	0.8	7.8	185	119	35	125	83	6	2	1	2	1	0	0
10073	43	157.5	72.7	29.3	137	81	19	0.9	7.7	237	79	70	146	105	5.2	2	1	0	3	0	0
10074	44	172.7	62	20.8	116	69	13	0.9	6.8	154	44	74	68	87	5.1	1	1	2	2	0	0
10075	42	160.4	63	24.5	109	54	15.1	0.7	5.7	220	52	64	145	81	4.7	2	2	1	3	0	0
10076	38	170.8	53.7	18.4	107	80	11.7	0.8	6	222	234	52	137	77	5.3	1	2	1	1	0	0
10077	44	167.7	78.4	27.9	145	89	9.7	0.8	8.9	226	620	54	91	97	5.4	1	1	1	3	0	0
10078	44	175.1	84.6	27.6	125	84	14.3	0.9	5.9	160	207	38	83	84	5.1	2	1	1	0	0	0
10079	38	170.2	58.5	20.2	136	72	10.9	0.7	5.5	175	48	54	104	91	5	2	2	2	3	0	0
10080	40	172	71.4	24.1	128	73	8.6	0.8	2.1	199	150	61	115	95	5.2	2	1	0	0	0	0
10081	43	178.4	65.9	20.7	134	94	10.3	0.9	5	167	55	63	88	89	5.1	1	2	1	2	0	0
10082	40	172.8	74.7	25	112	72	15.2	1.1	6.6	271	130	62	186	86	5.3	2	1	1	2	0	0
10083	38	172	53.4	18.1	138	83	9.3	0.8	3.1	159	55	69	75	77	4.8	2	2	2	0	0	0
10084	40	163.1	59.9	22.5	139	99	15.6	0.6	4.2	203	129	111	64	97	4.6	1	1	0	3	1	0
10085	44	176.1	65.7	21.2	136	89	11.1	0.8	8.5	227	140	94	116	89	4.9	2	2	1	2	0	0
10086	39	164.5	66.6	24.6	136	75	8.9	0.7	5.2	188	87	46	125	131	7.2	1	1	1	0	0	0
10087	43	170.9	85.5	29.3	119	79	11.6	1	6.5	250	427	39	151	93	5.3	2	2	1	0	0	0
10088	36	180.1	70.9	21.9	120	82	13.7	1	7.6	169	106	44	104	95	5.1	2	2	1	3	0	0
10089	43	168.5	63.2	22.3	115	71	10.5	1	7.3	153	114	70	66	77	4.9	1	2	0	3	0	0
10090	44	177.1	78.1	24.9	121	71	11.6	0.6	5.9	144	137	36	81	92	5.5	2	1	1	1	0	0
10091	40	178.9	61.4	19.2	132	92	23.6	1.5	7.3	188	51	53	120	100	5	2	1	0	1	0	1
10092	44	173.6	73.8	24.5	102	61	24	0.8	5.8	208	85	55	136	90	5.2	2	1	0	1	0	0
10093	43	172.9	66	22.1	115	65	12.7	0.8	6.4	208	169	40	134	90	5.3	2	2	0	2	0	0
10094	38	166.9	65.5	23.5	100	59	14.7	0.9	4.9	204	120	54	122	92	4.8	2	2	2	0	0	0
10095	44	175.4	81.7	26.6	107	72	12.3	0.9	8.4	320	355	50	210	88	5.1	2	1	1	1	0	0
10096	43	176.6	99.2	31.8	107	53	14.6	0.9	7.2	190	186	29	122	90	5.7	2	1	1	1	0	0
10097	40	175.9	85.7	27.7	142	78	13.7	0.8	7.5	199	150	46	139	99	5.2	2	2	0	1	0	0
10098	39	163.1	64.7	24.3	136	78	16.4	0.8	5.9	173	69	56	101	77	5.1	2	2	2	2	0	0
10099	36	174.2	98	32.3	115	71	10.3	0.9	7.6	221	138	44	148	91	5.1	1	1	1	1	0	0
10100	44	172.5	57.6	19.4	98	68	13.7	0.8	5.5	189	156	35	123	101	5.6	2	1	1	0	0	0
10101	42	160	55.3	21.6	112	75	11	0.9	3.7	198	117	91	85	93	5	1	2	1	3	0	0
10102	43	173.7	70.8	23.5	112	69	14.1	0.8	5.5	172	76	54	101	90	4.7	2	1	1	2	0	0
10103	43	172.8	68.8	23	115	74	8.3	1	5.4	201	97	58	121	92	5.1	2	1	0	0	0	0
10104	42	164.3	55	20.4	133	73	17.2	0.8	4.6	156	116	62	76	93	4.9	2	1	2	1	0	0
10105	44	169	71.9	25.2	116	71	18.3	0.8	5.3	286	224	57	200	100	5.4	2	2	0	1	0	0
10106	44	173.6	94.8	31.5	139	90	17	1	7	219	216	43	151	97	5.6	2	1	2	1	0	0
10107	42	177.3	84.5	26.9	136	82	10.4	0.7	5.5	127	125	42	65	83	5.2	2	2	0	3	0	0
10108	44	173.5	69.1	23	128	95	17.6	0.8	7.7	173	90	67	93	91	5.2	2	2	0	3	0	0
10109	36	172	65.4	22.1	116	69	11	0.8	7.4	174	348	34	88	89	5.3	1	2	0	3	0	0
10110	44	172.2	64.3	21.7	122	72	19.6	0.8	4.8	218	264	44	135	92	5.1	1	1	1	1	0	0
10111	38	173.7	70.2	23.3	115	67	10.3	0.8	6.1	251	63	87	147	87	4.8	2	1	1	3	0	0
10112	42	166.2	58.6	21.2	125	75	14.8	0.8	6.9	151	41	55	85	95	4.8	2	1	1	1	0	0
10113	42	179.8	83.2	25.7	123	87	10.1	0.7	8.1	200	81	73	110	119	5.1	2	2	2	2	0	0
10114	38	163.5	61.5	23	124	78	12.4	0.9	7.7	174	104	56	101	94	5.2	2	1	0	3	0	0
10115	36	173.4	63.8	21.2	137	95	15.3	0.8	5.8	179	106	59	106	81	5.3	2	1	0	1	0	0
10116	36	180.1	70.4	21.7	108	72	16	0.8	4.7	170	54	74	86	85	4.9	2	2	0	3	0	0
10117	38	174.2	54.4	17.9	109	65	15.6	0.9	5.6	130	64	49	68	84	4.9	2	1	1	1	0	0
10118	36	168.3	64.8	22.9	130	78	11.5	0.8	5.6	191	48	67	118	100	5	2	2	1	3	0	0
10119	43	172.3	83.7	28.2	122	86	12.2	0.8	7.1	262	112	60	177	114	5.5	2	1	0	0	0	0
10120	42	174.8	59.7	19.5	117	74	11	0.9	5.3	172	38	97	68	85	5.5	2	1	0	3	0	0
10121	41	164.6	64.4	23.8	125	62	15.9	0.7	4.6	222	192	52	141	89	4.9	2	1	0	0	0	0
10122	41	171.7	87.7	29.7	123	85	14.2	1.2	7.3	180	58	77	90	89	5.5	2	1	1	0	0	1
10123	42	176.6	89.6	28.7	126	86	12.5	0.7	5.3	228	128	47	162	147	6.8	1	1	2	0	0	0
10124	42	173.3	72.7	24.2	110	75	13.4	0.8	4.3	248	152	70	150	89	5	1	2	1	1	0	0
10125	43	169.4	73.6	25.6	130	84	8.1	0.7	4.1	248	153	52	164	87	5.4	2	1	0	3	0	0
10126	36	166.6	76	27.4	128	97	12.5	0.9	5.8	200	147	54	123	94	5.2	2	2	0	0	0	0
10127	38	173.9	77.9	25.8	128	87	15.3	0.9	6.3	248	129	60	162	102	4.7	2	1	2	1	0	0
10128	42	176.3	68.4	22	114	67	13.3	0.8	5.7	178	63	55	108	82	4.9	2	2	1	2	0	0
10129	42	170.7	62.5	21.4	110	73	14.6	0.9	6.8	198	181	52	123	96	5	2	2	0	1	0	0
10130	40	172	70	23.7	102	72	11	0.8	6.3	224	227	38	148	84	5.2	1	1	1	1	0	0
10131	43	164.9	74.8	27.5	122	88	21.4	0.8	8.5	235	156	59	143	105	5.1	2	1	0	3	0	0
10132	42	170.2	67.7	23.4	108	57	8.5	0.7	4.7	230	120	65	145	91	4.9	2	2	0	3	0	0
10133	38	168.2	50.1	17.7	117	62	18.3	0.9	7.5	148	76	48	86	96	5.1	2	1	1	0	0	0
10134	42	168.4	62.7	22.1	120	79	11.3	0.9	6.4	213	63	75	123	90	4.9	2	1	0	3	0	0
10135	42	182.5	64.8	19.5	114	81	10.4	0.8	5.1	137	60	61	65	97	5	2	1	1	1	0	0
10136	40	169.4	59.6	20.8	123	86	10.1	0.7	5.8	207	83	86	107	97	5	2	1	1	3	0	0
10137	44	168.8	59.5	20.9	123	93	13	0.7	6.7	218	46	87	114	86	5.1	2	2	0	3	0	0
10138	41	173.9	80.4	26.6	133	66	10.3	0.8	7	166	96	29	119	91	5.3	2	1	1	1	0	0
10139	38	171.2	54.9	18.7	117	72	9.5	0.7	7.3	205	60	84	114	86	4.5	2	2	0	1	0	0
10140	42	172.6	62.3	20.9	115	74	10.4	0.9	2.8	210	116	53	130	92	5.6	2	2	1	2	0	0
10141	42	174.6	67.4	22.1	137	85	17	0.8	5.8	188	149	58	110	93	5	2	2	0	3	0	0
10142	44	168.1	69.7	24.7	123	79	17.1	1	6.5	189	93	49	124	88	5.3	2	1	2	1	0	0
10143	44	171.6	80.2	27.2	120	77	10.6	0.8	5.3	169	178	39	105	95	6	2	2	0	0	0	0
10144	40	178.1	78.6	24.8	80		12.6	0.9	6	182	88	50	110	107	4.7	1	1	0	0	0	0
10145	44	161.4	54.5	20.9	106	61	16.4	0.9	5.3	198	64	59	124	94	5.7	2	1	1	0	0	0
10146	43	171.6	59.4	20.2	108	67	13.3	0.8	7	169	81	54	102	91	5	2	1	0	3	0	0
10147	38	171	58.2	19.9	125	81	15	0.9	6.2	182	76	74	90	85	4.9	2	2	0	3	0	0
10148	42	170.1	63.7	22	99	55	18.9	0.9	6.5	197	66	58	126	92	5.5	2	2	2	1	0	0
10149	44	165.2	59.4	21.8	119	68	9.9	1	7.1	187	68	67	108	81	4.6	2	1	1	3	0	0
10150	43	166.1	59.4	21.5	99	69	14.8	0.8	6	190	115	52	117	88	5.1	2	2	1	1	0	0
10151	41	172.8	72	24.1	102	84	15.3	1	11.6	236	183	59	146	93	5.2	2	2	1	3	1	0
10152	38	153.3	50.8	21.6	107	74	12.2	0.7	5.9	213	88	68	128	101	5.1	1	1	0	3	0	0
10153	39	171.6	74	25.1	132	83	11.6	0.8	7.4	250	127	64	168	96	5.2	2	1	0	3	0	0
10154	38	164.7	56.6	20.9	112	59	8.9	0.7	6.3	174	76	71	89	93	4.7	2	1	1	2	0	0
10155	43	179.2	82.5	25.7	142	87	15.4	0.9	8.1	202	133	42	135	103	5.1	2	2	2	0	0	0
10156	40	171.2	67.9	23.2	105	68	15.7	0.8	7.5	210	159	60	128	83	5.1	2	2	0	3	0	0
10157	40	174.7	84	27.5	120	67	13.1	0.8	6.7	171	74	60	95	88	5.2	2	1	0	1	0	0
10158	42	165.7	77.7	28.3	137	83	12.4	1	6.6	236	198	45	163	99	5.7	2	1	1	2	0	0
10159	38	176.7	59.4	19	111	74	16.1	0.8	3.4	175	54	63	101	90	4.9	2	2	1	3	0	0
10160	37	176.6	68	21.8	128	84	9.9	0.7	5.8	175	67	65	99	92	5.1	2	1	0	2	0	0
10161	38	169.8	67.1	23.3	103	68	11.3	0.8	5.1	139	59	62	61	85	4.9	2	2	0	2	1	0
10162	40	176	70.8	22.9	116	69	12.2	0.7	4.8	200	67	40	140	100	5	1	1	0	0	0	0
10163	38	178.8	70.1	21.9	131	75	21.3	0.9	5	188	153	45	122	89	5.4	1	2	1	0	0	0
10164	43	166.2	61.3	22.2	128	82	15.9	1	5	240	80	61	162	88	4.9	2	1	1	1	0	0
10165	40	168.4	58.1	20.5	127	61	13.7	0.9	4.2	143	60	50	82	146	6.8	2	2	1	3	0	0
10166	40	168.4	69.1	24.4	124	84	17.8	0.8	6	206	73	50	143	84	5.2	2	1	0	3	0	0
10167	38	166.5	62.8	22.7	135	82	16.1	1.1	7.2	175	62	64	99	88	5.1	2	1	1	0	0	0
10168	43	174.9	61	19.9	130	78	13.8	0.8	5.7	194	60	72	104	87	5.1	2	1	1	0	0	0
10169	38	171.5	58.9	20	120	65	9.3	0.7	5.9	159	36	73	73	88	5.4	2	1	1	1	0	0
10170	44	158.8	75	29.7	122	81	11.4	1	7.5	159	90	40	101	94	5.5	2	2	0	0	1	0
10171	36	178	81.5	25.7	122	78	10.9	0.7	7.2	231	139	64	150	93	5.1	1	1	1	3	0	0
10172	39	172.4	59.1	19.9	107	71	19.5	0.7	6.3	192	119	44	127	94	5.5	2	2	1	0	0	0
10173	39	164.2	66.5	24.7	131	89	13.9	1.1	7.4	206	102	67	120	87	5.2	2	1	1	3	0	0
10174	38	177.2	72	22.9	121	86	11.2	0.9	7.5	210	57	74	120	85	4.9	2	1	1	1	0	0
10175	44	176.1	91.6	29.5	130	88	13.7	0.8	7.1	211	206	46	140	108	5.5	2	1	0	2	1	0
10176	42	167.1	67.2	24.1	113	74	12.9	0.9	7.3	232	92	56	145	105	5.6	1	2	1	1	0	0
10177	43	160.8	55.5	21.5	114	71	12.2	0.9	5.2	187	53	83	91	87	5.2	1	1	1	1	0	0
10178	40	192.8	89.8	24.2	119	64	11.3	0.9	7.1	168	51	74	77	92	4.9	2	1	1	0	0	0
10179	36	162.8	65.5	24.7	137	76	9.7	0.8	4.3	222	137	52	149	92	5.3	2	2	1	0	0	0
10180	40	180.5	86.1	26.4	122	81	9.2	0.8	5.9	194	119	47	128	91	5.4	2	2	0	3	0	0
10181	43	172.9	74.5	24.9	144	98	10.8	0.8	6.2	192	252	43	108	85	5.4	2	1	1	1	0	0
10182	38	175.8	78.6	25.4	110	64	11.1	1	5.9	196	122	58	113	87	5.5	2	2	1	0	0	0
10183	40	167	58.4	20.9	117	69	14.6	0.9	5.7	184	51	69	102	93	4.8	2	1	0	3	0	0
10184	38	164.7	55.5	20.5	106	74	12.1	1	6	164	76	54	99	94	5.1	2	1	0	1	0	0
10185	42	173.3	53.9	17.9	114	66	13.4	0.9	5.7	234	42	98	128	103	4.9	2	1	1	1	0	0
10186	44	173	76.8	25.7	118	70	13.1	1	5.9	158	78	57	84	90	5	2	1	0	3	0	0
10187	42	180.7	59.7	18.3	116	76	14.4	1.2	6.9	175	49	76	86	90	4.8	1	1	0	3	0	1
10188	40	170.4	62	21.4	111	74	16.8	0.7	6.1	206	151	48	130	83	5.3	2	1	0	1	0	0
10189	44	168	81.9	29	136	81	9.9	0.9	6.3	267	318	46	180	95	5.8	2	2	0	1	0	0
10190	43	170.5	82.6	28.4	129	79	16	0.7	6.5	223	72	72	141	98	5.3	2	1	2	1	0	0
10191	44	179.3	64.8	20.2	126	82	10.9	0.8	5.5	225	262	63	127	92	5.4	2	2	0	3	0	0
10192	40	167.5	72.3	25.8	114	81	13.4	0.9	5.9	309	130	66	207	106	5.2	2	1	1	3	0	0
10193	40	165.7	59.3	21.6	117	80	13.3	0.7	6.9	194	100	84	90	81	4.1	2	2	1	3	0	0
10194	39	171.1	63.3	22	113	69	32	2.8	6.7	176	153	57	92	90	5.3	2	2	0	0	1	1
10195	39	178.1	95.4	30.1	114	69	9.9	0.8	6.6	166	214	49	88	107	5.3	2	1	1	0	0	0
10196	38	163	52.2	19.6	102	67	18.5	0.6	5.4	212	29	116	85	98	5.4	2	2	0	3	0	0
10197	40	180	78.7	24.3	118	70	10.2	0.9	5.3	183	136	51	113	92	5.1	2	2	0	0	0	0
10198	43	160.5	75.3	29.2	107	83	11.2	0.8	3.6	192	197	44	116	146	6.2	2	1	0	1	0	0
10199	43	171.8	69.6	23.6	99	54	12	0.7	5.5	176	101	59	99	85	4.7	1	2	0	3	0	0
10200	44	172	74	25	126	77	21.1	0.7	5.5	169	92	44	104	89	5.3	2	1	1	3	0	0
10201	38	174.7	74.9	24.5	103	69	15.8	1	4.3	216	92	45	151	103	5	2	1	0	0	0	0
10202	39	173.2	65.8	21.9	127	83	10.8	0.8	5.4	208	253	50	114	95	5.2	1	1	0	1	0	0
10203	43	174.7	59.7	19.6	127	80	14.8	0.9	6.9	224	49	80	126	87	4.6	2	1	1	3	0	0
10204	38	172.5	60.6	20.4	98	63	12.4	0.9	6.3	155	39	65	82	91	5.1	2	2	1	1	0	0
10205	43	168.6	59.4	20.9	108	66	14.8	0.9	6	133	72	47	71	91	4.8	2	1	1	2	0	0
10206	42	161.9	52.8	20.1	106	70	16.5	0.9	7.9	147	88	54	79	87	5.2	1	1	2	3	0	0
10207	44	171.7	74.1	25.1	102	62	13.2	1	7.6	223	314	42	132	92	4.9	2	2	0	3	0	0
10208	38	170	72.3	25	107	60	12.1	0.6	5.3	243	120	65	155	76	4.7	2	2	1	1	0	0
10209	42	173.6	74	24.6	116	73	19.5	0.9	5.1	196	63	66	120	90	4.8	1	1	0	3	0	0
10210	43	170	67.1	23.2	115	72	17.1	1.2	7.5	234	96	54	155	96	5.4	2	1	1	1	0	1
10211	41	171.3	62.2	21.2	111	74	14.6	1	6.9	210	105	72	114	89	5	2	1	1	2	0	0
10212	36	181.1	81.7	24.9	123	67	11.2	0.7	6.6	184	106	66	99	93	5.2	2	2	1	2	0	0
10213	42	171.1	56.7	19.4	110	78	14.8	0.8	4.2	228	67	56	154	97	5.3	1	1	0	1	0	0
10214	42	171.8	90.6	30.7	146	85	18.9	1.5	8.1	173	73	51	110	86	5.4	2	2	1	0	0	1
10215	44	164	54.9	20.4	153	92	7.9	0.7	5.8	214	29	112	93	90	4.9	2	2	1	2	0	0
10216	40	164.9	66.7	24.5	117	83	10.2	0.7	6.4	188	58	53	121	92	5.4	2	2	0	3	0	0
10217	38	171.9	71.1	24.1	118	68	17.1	1	5.9	152	103	36	96	83	5	2	2	1	0	0	0
10218	37	164.2	59.8	22.2	130	77	14.4	0.9	5.7	215	90	48	142	77	4.9	2	1	0	0	0	0
10219	38	176.9	59.8	19.1	119	69	13.3	0.8	5.3	159	81	57	83	80	5	2	1	1	3	0	0
10220	38	175.6	62.5	20.3	124	75	8.9	0.9	5.5	186	41	82	95	93	5	2	1	1	1	0	0
10221	43	168.5	100.5	35.4	116	73	9.4	0.8	6.5	154	253	33	85	108	5.9	2	2	2	1	1	0
10222	37	162.6	60.1	22.7	107	62	11.6	0.8	6.2	187	162	47	113	76	5.1	2	2	0	3	0	0
10223	43	166.4	71.3	25.8	155	89	12.3	0.9	6.9	224	152	70	131	104	5.5	2	1	2	3	0	0
10224	42	170.1	65.2	22.5	113	64	7.6	0.9	7.4	160	98	39	106	85	5.2	2	2	1	0	0	0
10225	44	168.5	59.2	20.9	138	83	11.7	0.8	6.1	215	195	61	122	89	5	2	2	1	2	0	0
10226	40	173	86.5	28.9	127	70	14.7	0.8	5.4	214	104	46	154	101	5.6	1	2	1	2	1	0
10227	43	171.8	56.3	19.1	99	69	16	0.9	6.2	142	73	53	73	95	5.6	2	1	1	3	0	0
10228	43	178.6	75.8	23.8	134	81	15.6	1	7	185	75	54	109	100	5.3	2	1	0	2	0	0
10229	38	178.9	70.5	22	121	60	16.1	1	7.5	220	67	74	134	100	4.8	2	1	1	3	0	0
10230	42	177.6	54.4	17.2	115	76	14	1	6.8	185	91	102	71	94	4.4	1	2	0	3	0	0
10231	44	175.9	77.4	25	129	84	16.5	1	6.2	180	109	40	126	85	5.2	2	1	1	0	0	0
10232	40	172.2	74.7	25.2	104	84	15.4	0.9	7.6	189	142	44	121	97	5.1	2	2	1	2	0	0
10233	43	164.2	69.1	25.6	124	84	11.1	1	9	190	85	41	129	98	5	1	1	1	3	0	0
10234	37	171.2	71.5	24.4	129	68	13.4	0.8	5.9	185	55	53	117	80	5	1	1	1	2	0	0
10235	38	172	63.2	21.4	131	80	19.1	0.8	6.2	233	87	56	152	86	5	2	1	1	1	0	0
10236	42	166.5	59.2	21.4	124	88	11.6	1	4.6	188	52	86	90	84	4.3	1	1	1	1	0	0
10237	38	176.9	61.4	19.6	112	66	11.4	0.9	6.8	214	50	62	136	92	5	2	2	0	3	0	0
10238	40	172.3	67.8	22.8	129	68	12	0.9	6	229	385	45	147	91	5.1	2	1	1	3	0	0
10239	42	173.1	54.5	18.2	112	77	19.5	0.9	7.3	226	105	45	162	86	5.1	2	2	1	0	0	0
10240	44	167.8	61.1	21.7	116	70	17.8	0.7	6.9	184	96	54	111	119	6.1	2	1	0	2	0	0
10241	39	171	60.6	20.7	123	51	14.1	0.7	3.7	227	69	88	124	88	4.8	1	1	0	1	0	0
10242	40	166.5	69.3	25	128	80	12.7	0.8	5.6	174	95	62	94	83	4.9	2	2	0	1	0	0
10243	44	157.6	57.1	23	98	61	15.7	0.8	6	241	145	48	170	87	5.4	1	1	0	3	0	0
10244	40	170.9	77.5	26.5	128	88	13.9	0.9	6.8	176	97	41	114	86	5	2	1	0	0	0	0
10245	38	169.8	70.7	24.5	127	84	11.6	0.9	5.6	199	68	57	126	83	5	2	1	0	0	0	0
10246	43	178.5	79.1	24.8	111	67	13.3	0.8	5.7	184	77	54	117	95	5.6	2	1	1	0	0	0
10247	40	174.4	87.4	28.7	124	79	12.1	1	8.2	235	242	50	156	93	5.3	2	1	0	3	0	0
10248	43	175	72.2	23.6	113	79	13.9	0.8	5.2	170	55	57	95	73	4.7	2	1	1	3	0	0
10249	38	172.4	64.6	21.7	121	78	9.7	0.9	5	192	92	64	115	86	4.8	2	2	1	2	0	0
10250	42	167.6	60	21.4	109	84	13.1	0.9	4.8	214	120	79	113	87	4.8	2	1	1	1	0	0
10251	38	174.2	62.5	20.6	125	68	12.3	0.8	6.4	153	48	73	69	100	5.1	2	2	0	1	0	0
10252	37	179.3	76	23.6	118	64	18.3	0.8	7.2	202	108	65	121	92	5.1	2	2	0	0	0	0
10253	38	180.7	70.4	21.6	115	66	9.6	0.8	5.5	190	127	50	116	86	5.1	2	1	0	2	0	0
10254	36	173.5	65.8	21.9	129	64	13.4	0.9	4.9	185	51	60	104	87	5.2	2	2	1	3	0	0
10255	38	165.9	56	20.3	115	72	8.3	0.6	4.5	137	64	54	70	76	4.3	2	2	1	0	0	0
10256	38	166.3	56.4	20.4	118	78	7.6	0.8	5.7	214	108	62	132	98	5.1	2	1	0	3	0	0
10257	41	185.1	76.5	22.3	110	86	19.7	0.7	6.3	198	62	64	121	95	5.2	2	2	0	1	0	0
10258	38	168	59.5	21.1	112	76	9.2	0.8	4.1	144	81	58	73	83	4.7	2	1	1	0	0	0
10259	38	162.9	63.8	24	123	83	13	0.8	6.1	193	145	44	123	85	5.3	2	2	0	0	0	0
10260	36	177.4	80.9	25.7	115	64	15.6	0.9	7.5	181	67	54	107	91	5.6	2	2	1	3	0	0
10261	39	166.9	78.1	28	122	90	13.7	1	6.6	197	311	49	107	88	5	2	1	0	0	0	0
10262	38	167.2	55.3	19.8	121	64	14.7	0.8	6.5	227	99	73	140	87	4.9	2	1	0	1	0	0
10263	36	174.9	85.3	27.9	103	61	13.5	1.1	4.7	171	107	42	109	89	5.2	2	2	1	3	0	0
10264	42	176	74.3	24	118	77	18.2	1.1	6.7	239	105	61	159	85	4.9	2	1	2	3	0	1
10265	39	175.6	98.4	31.9	125	90	11.5	1.2	11.4	183	207	45	106	101	5.3	2	1	0	0	0	1
10266	40	165.6	73.7	26.9	118	74	13.3	0.9	5.7	189	126	68	98	91	4.7	2	1	1	3	0	0
10267	38	163.8	51.1	19	100	75	12.3	0.7	5.9	139	38	58	72	94	5.1	2	2	2	2	0	0
10268	44	166.2	74.1	26.8	127	78	12.1	1.1	8	300	635	45	164	89	4.9	2	1	0	2	0	1
10269	42	170.5	59.2	20.4	95	52	13.3	0.9	5	162	94	61	83	103	5	2	1	0	0	0	0
10270	41	174	72.5	23.9	136	86	11.9	0.8	6	160	214	50	80	82	5	2	2	0	0	0	0
10271	42	163.7	62.1	23.2	107	67	11.4	0.9	5	213	78	63	133	89	5.2	2	1	0	0	0	0
10272	42	180	74.4	23	116	70	12.8	0.8	6	258	226	65	169	100	5.5	2	2	1	1	0	0
10273	36	167	72.3	25.9	117	71	17.1	0.6	4.6	249	114	64	165	83	5.3	2	2	1	3	0	0
10274	43	169.8	61.1	21.2	110	74	20.4	1	5.9	169	43	71	83	80	4.8	1	1	1	1	0	0
10275	43	165.6	67.5	24.6	103	61	13.7	0.9	5.4	180	118	37	116	89	5.3	2	2	1	1	0	0
10276	38	173.3	69.2	23	128	80	12	0.9	6.3	197	76	57	125	94	5.2	1	1	0	0	0	0
10277	43	180.5	62.1	19.1	104	64	14.2	1	5.9	146	43	51	81	89	5.2	1	1	1	1	0	0
10278	42	168	54.9	19.5	122	65	11.3	0.7	5.1	186	48	62	111	87	5.2	2	1	0	0	0	0
10279	40	175.8	86.8	28.1	110	61	20.7	0.6	7.9	146	62	58	78	94	5.3	2	1	0	0	0	0
10280	44	179	90.6	28.3	118	84	10.9	0.8	5.8	225	352	37	136	90	5.4	2	1	1	2	0	0
10281	43	183	95	28.4	123	87	18.2	0.9	6.4	180	134	48	107	93	4.7	2	1	1	3	0	0
10282	38	169.8	53.2	18.5	117	66	18.7	0.9	6.4	254	50	82	162	94	5.4	2	1	0	0	0	0
10283	38	166.6	64	23.1	104	63	13.7	0.9	6.7	207	103	54	130	80	4.9	1	2	1	3	0	0
10284	39	172.3	58.9	19.8	106	54	7.2	0.7	4.3	123	48	62	50	84	4.6	2	1	2	0	0	0
10285	44	171.1	68.8	23.5	111	84	12.5	0.8	6.2	178	161	46	106	93	5.1	2	1	1	3	0	0
10286	41	166.3	61.7	22.3	145	96	13.4	0.7	6.4	207	59	70	117	93	5.1	2	2	0	3	0	0
10287	42	160.3	55.4	21.6	130	76	10.4	0.9	4.6	171	49	58	96	85	5	1	1	0	3	0	0
10288	38	172.5	65	21.8	102	70	10	0.9	5.6	226	105	56	148	76	5.3	2	2	1	3	0	0
10289	36	163.4	54.3	20.3	133	85	9.7	0.8	5.1	208	143	52	140	94	5	2	1	1	0	0	0
10290	36	166.9	72.4	26	117	75	10	0.6	7.1	160	167	53	87	98	5.9	2	1	1	3	0	0
10291	44	157.8	67.2	27	112	80	9.2	0.7	6	230	423	42	127	86	5.4	2	2	0	3	0	0
10292	42	169.6	81.4	28.3	112	72	11.1	1	7.4	173	144	41	106	95	5.7	2	2	0	2	0	0
10293	40	176.9	75.2	24	128	78	12.6	0.6	5	188	144	46	122	89	5	2	1	0	1	1	0
10294	42	176.6	73.8	23.7	99	61	14.8	0.8	5.8	176	64	47	112	88	5.1	1	1	0	1	0	0
10295	43	180.4	76.1	23.4	111	73	13.1	1.1	6.6	217	53	70	133	82	4.9	2	1	1	0	0	1
10296	37	171.1	69.9	23.9	115	66	15.2	0.7	5.9	181	118	49	107	82	5.1	2	1	1	0	0	0
10297	42	169	64.1	22.4	122	82	11.6	0.8	7.2	236	119	76	134	121	5.8	2	1	1	3	1	0
10298	40	177.5	74.6	23.7	121	77	11.6	0.7	4.9	269	117	59	190	84	5	2	2	1	3	0	0
10299	38	172.5	63.3	21.3	91	65	16	0.8	4.9	191	94	53	122	91	4.8	2	1	1	1	0	0
10300	40	169.8	60.1	20.8	102	69	9.2	0.8	5.3	220	101	50	151	83	5	2	1	1	0	0	0
10301	41	168.9	62.2	21.8	101	62	19	0.8	5.5	193	58	60	121	89	5.5	2	1	0	1	0	0
10302	37	172	84	28.4	138	80	12.8	0.8	6.6	289	611	50	151	91	5.3	2	2	1	3	0	0
10303	42	175	66	21.6	138	85	18.5	0.7	6.4	223	79	74	135	97	5.1	2	1	1	3	0	0
10304	42	172.3	60.9	20.5	113	68	16.4	0.8	5	180	30	83	84	84	5.1	2	1	2	0	0	0
10305	44	163.7	69	25.7	116	78	15.2	0.7	6.1	208	489	41	98	100	5.6	1	1	0	1	0	0
10306	44	161	51.6	19.9	128	73	11.8	0.8	5.6	167	43	63	91	90	5.1	2	1	1	0	0	0
10307	42	165.9	69.2	25.1	129	79	12	0.7	6.2	195	82	59	121	83	5	2	2	1	1	0	0
10308	44	167.2	56.4	20.2	142	91	13.1	0.7	3.9	202	94	80	103	83	5.1	1	2	0	3	0	0
10309	40	159.9	60	23.5	112	68	9.5	0.8	5.4	189	140	53	108	82	4.8	2	1	0	0	0	0
10310	36	157.3	49.4	20	129	81	13.1	0.7	6	189	154	64	106	67	5	2	2	1	3	0	0
10311	41	168.1	81.2	28.7	118	86	10.8	0.7	7.1	190	174	49	116	83	5.1	2	1	1	2	0	0
10312	37	173.5	75.8	25.2	138	94	11	0.9	8.8	176	522	45	64	84	5.2	2	2	1	2	0	0
10313	42	164.6	55.3	20.4	119	66	10.4	0.6	2.7	178	76	60	104	86	5.2	2	2	1	0	0	0
10314	40	166.5	62.3	22.5	126	75	15.6	0.7	5	160	43	48	102	89	4.8	1	1	1	0	0	0
10315	36	163.9	66.7	24.8	115	64	16.4	0.9	7.1	196	109	49	123	92	5.3	2	1	0	1	0	0
10316	42	168.1	63.9	22.6	124	69	10	0.7	6.1	246	259	45	159	92	5.2	1	1	0	0	0	0
10317	42	169.6	63.5	22.1	109	71	20.4	0.9	5.9	206	199	55	120	85	5	2	1	1	3	0	0
10318	38	169.8	67.2	23.3	117	71	15.3	0.8	4.2	209	69	62	134	91	5.3	2	1	2	0	0	0
10319	42	168.9	81.3	28.5	130	81	9.8	0.8	6.5	212	225	62	110	98	5.3	2	2	0	3	0	0
10320	36	176.6	73.9	23.7	106	66	13.9	0.9	6.6	164	52	55	96	91	4.9	2	1	1	1	0	0
10321	38	167.4	62.5	22.3	142	80	10.4	0.9	7.8	224	434	42	123	97	5.6	2	1	0	1	1	0
10322	36	165.5	62.6	22.9	111	68	16.1	0.8	7.9	170	71	62	94	93	5.1	2	1	1	1	0	0
10323	40	176.4	72.9	23.4	122	74	13.1	0.8	5.8	221	70	52	155	103	5.3	2	1	1	0	0	0
10324	41	173.3	65.5	21.8	106	76	13.3	1	6.5	209	65	88	110	94	5	2	1	2	2	0	0
10325	42	167.1	58.1	20.8	112	71	16.5	0.7	5.1	237	52	73	151	92	5.2	2	2	0	3	0	0
10326	44	167.9	60	21.3	103	76	21.1	0.8	7.6	291	70	78	197	89	5.2	1	1	2	3	0	0
10327	38	167.1	53.8	19.3	115	71	8.9	0.9	5	224	62	100	113	88	4.9	2	2	0	3	0	0
10328	44	164.9	64.8	23.8	120	68	24	0.7	5.8	282	76	110	159	99	5.3	2	1	1	1	0	0
10329	37	182.2	158.7	47.8	131	81	15.5	0.7	4.2	235	65	50	169	93	5.4	1	2	0	0	1	0
10330	43	172.3	64.2	21.6	107	69	13.8	0.8	6.3	185	70	62	107	97	4.9	1	1	1	1	0	0
10331	40	169.5	62.2	21.6	112	83	16.1	0.7	7	145	58	54	78	90	5.1	2	1	1	3	0	0
10332	42	172	64.1	21.7	107	64	11.7	0.8	5.2	140	73	48	75	92	4.8	1	1	2	3	0	0
10333	37	167.3	98.6	35.2	120	78	11.6	0.8	7.5	228	193	37	159	89	5.3	2	1	2	1	0	0
10334	43	167.4	62	22.1	127	89	14.6	1	4.7	190	115	39	126	82	4.8	2	1	1	1	0	0
10335	44	171.9	65.5	22.2	104	62	12.9	0.9	5	116	86	55	43	88	5.1	1	2	1	3	0	0
10336	44	176.8	79.6	25.5	119	72	13.3	1.2	6.3	215	211	42	136	92	4.9	2	1	0	1	0	1
10337	38	176.2	60.9	19.6	132	78	9.3	0.8	4.7	149	79	64	73	104	4.8	2	1	1	1	0	0
10338	42	167.8	73.2	26	121	87	18.2	0.9	6.6	238	144	50	166	95	4.9	2	1	1	0	0	0
10339	38	176	56.2	18.1	106	81	9	0.7	5.6	161	63	69	77	83	5	2	1	0	3	0	0
10340	39	175.2	57.8	18.8	113	78	20.9	0.9	9.5	210	67	78	115	84	5.3	2	2	0	3	0	0
10341	40	166.5	87.7	31.6	124	82	10.5	0.9	7.8	287	753	52	138	93	5.2	2	1	1	1	0	0
10342	42	168.6	81.1	28.5	125	88	14.7	1	8.3	154	108	40	94	99	5.1	1	2	0	0	0	0
10343	41	170.4	66.1	22.8	130	91	12.2	0.8	6.9	254	216	61	159	84	4.6	1	2	0	3	0	0
10344	38	174.3	75.4	24.8	113	70	13.3	0.8	5.6	172	60	64	94	85	4.9	2	1	0	1	0	0
10345	37	175	68.8	22.5	101	70	13.1	0.8	5.6	207	102	54	128	91	5.1	1	2	0	2	0	0
10346	44	168.9	55	19.3	107	81	12.1	0.8	8.8	261	183	93	145	93	5.3	2	2	0	3	0	0
10347	40	176	76.1	24.6	125	89	17.5	1	4.3	203	44	70	118	91	5.4	2	1	2	2	0	0
10348	40	174.6	87.1	28.6	128	83	17.3	0.7	6.2	223	780	29	104	270	8.3	2	2	2	1	0	0
10349	44	171.9	68.9	23.3	139	89	11.4	0.7	6.4	226	66	67	145	96	4.9	1	2	1	1	0	0
10350	40	182.4	91.4	27.5	131	85	9.6	0.9	7.3	193	142	41	132	110	5.5	2	1	2	2	0	0
10351	40	177	76.7	24.5	104	72	13.5	0.9	7.1	192	171	33	127	116	6.3	2	2	1	0	0	0
10352	38	169.5	56.8	19.8	111	72	10	0.7	5.2	193	52	79	101	85	4.8	2	1	0	0	0	0
10353	38	169.6	59.2	20.6	111	71	12.2	0.7	4.1	171	72	74	83	92	4.9	2	2	1	3	0	0
10354	36	176	74.3	24	124	76	22.5	0.8	8	198	79	51	130	98	5	2	1	0	1	0	0
10355	38	174.5	66.5	21.8	118	75	11	0.7	4.7	189	153	39	129	93	5.2	2	1	1	0	0	0
10356	42	182.6	80.8	24.2	117	67	19.3	0.6	6.1	174	119	61	91	126	6.7	1	2		2	1	0
10357	37	171	69.7	23.8	114	76	17.6	0.9	6.4	150	80	46	82	93	5	1	1	1	3	0	0
10358	37	166.3	63.7	23	114	57	13.7	0.8	6.9	243	152	43	170	98	5.4	2	2	1	0	0	0
10359	38	170.9	57.2	19.6	107	58	12.2	0.6	4.8	115	65	32	68	82	4.7	1	1	1	0	0	0
10360	40	170.5	74.2	25.5	108	63	13.7	1	5.7	232	170	49	157	101	5.6	2	1	0	1	0	0
10361	36	169.1	68.8	24.1	118	76	11.6	0.9	7.6	247	187	48	166	102	5.4	2	2	1	3	0	0
10362	38	172.4	55.7	18.7	115	76	9.3	0.7	5.2	182	62	74	89	91	5	2	1	2	1	0	0
10363	38	170.7	58	19.9	121	70	9	0.8	5.3	229	112	41	161	86	4.7	2	2	1	2	0	0
10364	42	173.1	65.6	21.9	114	77	5.9	1	8.5	188	142	72	89	79	4.6	2	1	0	1	0	0
10365	39	178.2	60.7	19.1	107	62	14	0.9	5.5	182	37	52	118	78	5.2	2	2	0	0	0	0
10366	40	162.1	64.8	24.7	114	83	8.3	0.7	5.6	281	374	70	168	88	4.8	2	1	0	1	0	0
10367	44	174.3	70.1	23.1	118	83	13.5	0.9	6.8	236	71	67	148	94	5.4	1	1	0	3	0	0
10368	43	169.6	49.1	17.1	113	80	12.2	0.8	4.6	143	33	61	71	87	5.6	2	1	1	0	0	0
10369	41	179.6	73.7	22.8	132	84	9	0.7	4.8	214	111	65	132	88	5.1	2	1	2	2	0	0
10370	42	164	60.7	22.6	112	75	17.5	0.7	7.5	162	51	94	58	90	5.1	1	1	2	3	0	0
10371	36	169.6	63.3	22	119	69	13.2	0.6	5.1	150	32	35	106	94	5.1	2	2	0	3	0	0
10372	41	170.7	82.9	28.5	117	85	13	0.9	5.3	174	94	46	107	94	5.1	2	2	0	0	0	0
10373	40	167.1	73.7	26.4	121	89	9.3	1	4.6	179	169	38	113	98	5.2	2	1	0	3	0	0
10374	37	164.7	55.9	20.6	94	67	16.5	0.7	5.1	196	67	63	116	87	4.6	2	2	2	0	0	0
10375	38	167.9	60.1	21.3	120	83	11.8	0.8	5.9	169	52	44	114	98	5.1	2	2	0	0	0	0
10376	43	163.7	67.8	25.3	130	86	18.7	0.9	7.9	177	47	57	105	94	5.2	2	1	1	2	0	0
10377	42	163.4	53.9	20.2	96	63	10.6	0.7	6.4	213	41	61	140	95	5.2	2	1	0	3	0	0
10378	40	181.5	70.9	21.5	120	78	11.9	0.7	5.7	203	173	49	127	93	5.3	2	2	1	1	0	0
10379	41	175.3	75.2	24.5	122	80	12.1	0.7	3.5	188	92	63	109	84	5	2	1	0	3	0	0
10380	42	162.5	63.3	24	116	81	17.2	0.9	7.1	211	61	60	140	79	4.9	2	2	0	2	0	0
10381	40	178.8	90.5	28.3	117	84	11.5	0.8	6.8	193	118	42	132	97	5.3	2	1	1	1	0	0
10382	43	170	60.7	21	125	78	16.1	0.7	5.9	218	84	60	138	106	5.4	2	2	2	1	0	0
10383	36	180.8	67.6	20.7	134	87	10.5	0.7	6.6	163	42	73	77	104	4.9	1	1	0	3	0	0
10384	43	166.1	55.9	20.3	107	56	15.8	1	5	171	74	63	94	89	4.6	2	1	1	3	0	0
10385	38	160.4	49.9	19.4	106	69	15.7	0.9	6.4	193	90	75	108	87	4.7	1	1	0	3	0	0
10386	38	171.1	63.2	21.6	123	69	15.2	0.9	3.1	202	62	75	113	93	5.2	1	1	1	1	0	0
10387	36	181.4	85.1	25.9	126	84	15.1	0.9	8	175	307	52	86	98	5.3	2	1	1	2	0	0
10388	36	165.4	53.5	19.6	124	84	13.8	1	6.8	178	60	58	102	83	5.3	2	2	0	0	0	0
10389	38	174.1	63.2	20.9	97	57	9.8	0.9	6.6	221	48	75	127	86	5	2	2	1	2	0	0
10390	40	170.5	58.1	20	105	84	17.7	0.9	6	150	108	76	56	103	5.1	2	2	0	3	0	0
10391	41	171.4	76.2	25.9	141	84	12.2	0.9	7.3	176	65	68	96	78	4.9	2	2	1	3	0	0
10392	44	166.4	68.2	24.6	112	68	9.4	0.7	7	175	63	64	100	91	5.1	1	1	0	3	0	0
10393	40	171.8	72.4	24.5	116	74	14	0.9	6.3	216	92	48	143	92	4.9	2	1	0	1	0	0
10394	38	176.5	62.5	20.1	124	70	9.9	0.9	5.4	203	86	59	124	80	5	2	1	1	3	0	0
10395	44	177.7	68.6	21.7	121	77	12.3	0.8	5.5	177	88	46	117	97	5.3	2	1	1	3	0	0
10396	44	170.5	89.7	30.9	114	74	14.4	0.8	2.7	197	89	48	133	86	5.2	2	2	1	1	0	0
10397	40	174.7	88.6	29	93	64	14.3	0.8	3.7	235	224	43	159	164	7.4	2	2	1	1	0	0
10398	44	174.7	78.6	25.8	123	65	11.4	0.9	4.7	156	80	38	99	92	4.6	1	2	1	2	0	0
10399	43	174	70.1	23.2	135	89	12.8	0.9	7.6	246	417	62	136	102	4.8	2	1	1	3	0	0
10400	38	168.2	61.5	21.7	139	94	14.9	0.8	7	208	99	49	144	98	5	2	2	0	3	0	0
10401	43	175.9	80.5	26	121	67	17.5	0.9	6.1	195	113	53	117	94	5.2	2	1	1	2	0	0
10402	41	167.7	63	22.4	107	56	17.5	0.7	4.6	215	115	35	155	83	5.2	1	1	0	0	0	0
10403	38	185.9	86.5	25	105	62	15.9	0.9	4.9	224	83	48	157	85	5.1	2	2	1	3	0	0
10404	43	169.9	54.4	18.8	110	71	12.3	0.9	4.8	144	69	55	74	90	5	2	1	2	1	0	0
10405	39	167.8	54.5	19.4	109	74	10.8	0.7	5.4	155	72	53	86	88	5.4	1	1	1	1	0	0
10406	37	164.3	58.7	21.7	104	68	12.9	0.8	5.5	145	56	67	66	75	4.6	2	1	1	1	0	0
10407	41	173.8	61.8	20.5	108	58	9.6	0.8	5.8	262	315	76	154	85	5	2	2	0	3	0	0
10408	36	171.7	61.6	20.9	100	69	9.7	0.8	5.5	145	49	58	73	89	5	2	2	1	1	0	0
10409	42	170.7	71.4	24.5	139	86	14.2	1.2	7.3	167	104	56	90	90	5.1	1	2	0	2	0	1
10410	38	170	58.4	20.2	120	76	13.5	1	9.1	186	79	65	110	85	5.2	1	2	1	3	0	0
10411	43	172	58.6	19.8	135	79	15	1.1	6.1	184	289	40	103	95	4.8	2	1	0	3	0	1
10412	38	167.6	52.9	18.8	128	67	13.7	0.7	5.1	256	102	68	168	99	5.3	1	1	1	2	0	0
10413	43	171.5	66	22.4	121	80	12.7	0.9	7	207	107	68	119	95	5.1	2	1	1	3	0	0
10414	43	173.4	67.5	22.4	98	70	12	0.9	5.4	186	75	74	100	87	5.1	1	1	1	1	0	0
10415	44	176.6	90.3	29	118	91	14	0.8	7.3	217	73	65	136	93	5.6	2	1	1	1	0	0
10416	41	181	110.1	33.6	135	68	22.5	0.7	6.5	205	80	45	137	158	5.9	2	1	0	0	0	0
10417	43	171.9	61.6	20.8	114	70	12.8	0.7	4.8	206	86	53	134	123	4.9	2	2	0	1	0	0
10418	38	172.1	80.8	27.3	129	85	16.1	0.8	6.4	218	120	62	141	103	5.2	2	1	1	1	0	0
10419	36	159.8	52.5	20.6	120	83	8.2	0.8	4.7	220	99	67	143	84	5.3	2	2	1	2	0	0
10420	38	168.2	70.7	25	120	83	17.5	0.9	5.3	185	54	55	110	98	4.9	2	1	1	0	0	0
10421	43	174.5	68.2	22.4	110	69	13.2	1	7.1	224	43	65	140	64	4.7	2	1	2	1	1	0
10422	42	163.8	58.7	21.9	112	69	12.8	0.9	7	206	135	39	145	86	4.8	1	1	2	1	0	0
10423	37	168	74.7	26.5	118	73	15.7	0.9	5.9	211	137	61	121	81	5	2	2	0	0	0	0
10424	40	178.3	71.5	22.5	144	87	11	1.1	7	195	231	74	90	83	5	2	2	1	3	0	0
10425	44	168.8	76.1	26.7	125	74	14.8	0.7	4.9	316	304	43	238	118	6	2	2	0	3	0	0
10426	41	170.6	74.7	25.7	124	88	13.4	0.8	7.3	190	51	60	121	92	5.1	2	1	1	1	0	0
10427	40	164.3	74.2	27.5	132	91	14.3	0.9	6.6	216	200	45	146	85	5.2	2	1	1	1	0	0
10428	43	174	66.9	22.1	115	76	14.5	1	6.4	168	48	75	82	85	5.1	2	1	0	3	0	0
10429	43	176.4	75.2	24.2	120	82	11.4	1.1	8.6	218	75	77	123	102	5.5	1	1	0	1	0	1
10430	37	159.3	54.3	21.4	96	64	13.1	1.1	5.4	225	158	56	149	76	4.7	2	1	1	0	0	0
10431	42	176.1	66.9	21.6	115	74	12.6	0.8	6.5	166	54	67	89	89	4.9	2	1	2	2	0	0
10432	38	168.1	51.6	18.3	99	58	14.8	0.9	5.6	151	63	48	86	82	5	2	1	2	0	0	0
10433	44	170.7	78.9	27.1	123	75	15.4	0.8	6.6	198	209	54	116	146	6.3	2	1	0	3	0	0
10434	44	180.1	67.1	20.7	120	78	10.4	0.6	4.9	137	80	59	64	87	4.9	2	1	0	3	0	0
10435	42	171.9	66.1	22.4	126	83	7.8	0.9	5.4	181	93	63	104	89	5	2	2	1	1	0	0
10436	36	175.4	79.5	25.8	129	84	18.2	0.8	5.7	200	55	69	115	91	5.1	1	1	0	2	0	0
10437	39	173.1	76.8	25.6	118	73	13.3	0.8	6.5	203	283	52	111	82	5	2	1	0	3	0	0
10438	44	178.3	71	22.3	107	66	12.5	0.8	6.3	193	137	80	88	99	5.8	1	2	0	2	0	0
10439	40	172.1	69.6	23.5	108	75	13.8	0.7	7.1	254	220	54	170	112	5.6	2	2	2	0	0	0
10440	42	167.2	47.9	17.1	107	65	11.2	0.8	5.6	193	64	80	101	85	5	1	1	1	0	0	0
10441	42	162.3	60.2	22.9	121	89	12.3	0.8	8.9	212	74	73	117	86	4.8	1	1	1	3	0	0
10442	38	180.6	76.2	23.4	124	83	8.9	0.8	5.7	180	72	70	98	86	4.8	2	2	2	2	0	0
10443	41	168.2	51.8	18.3	116	68	20.3	1	5.4	181	91	45	116	108	5.8	2	1	2	3	0	0
10444	42	161.5	56.6	21.7	108	75	18.2	0.8	6.5	132	53	73	46	98	5.3	1	1	1	2	0	0
10445	40	171.9	65.1	22	118	70	10.7	0.7	4.7	222	120	66	131	84	5	2	1	1	3	0	0
10446	36	162.5	56.3	21.3	125	74	10	0.7	6.3	192	229	61	96	77	5.2	2	2	1	3	0	0
10447	39	170.5	59.3	20.4	108	71	14.6	0.8	5.9	207	112	57	127	85	4.9	2	1	0	2	0	0
10448	37	171.1	75.6	25.8	133	79	10.7	0.6	7.3	216	194	57	124	163	6.5	2	2	1	1	1	0
10449	44	174	78.5	25.9	151	97	13.8	1	8.1	245	142	52	173	88	5.4	1	1	0	1	0	0
10450	44	179.3	94.1	29.3	136	81	7.7	0.8	6.2	151	84	43	93	103	5.1	2	1	1	0	0	0
10451	38	167.7	53.8	19.1	101	55	14.9	0.8	4.5	169	70	54	104	88	5.1	2	2	0	1	0	0
10452	37	181	70.6	21.6	139	81	9.7	0.8	5	174	113	40	111	83	4.7	2	1	1	1	0	0
10453	38	173.8	71.8	23.8	131	71	16.6	0.8	7.5	268	119	55	184	92	5.2	2	1	0	1	0	0
10454	38	168.7	80.4	28.3	135	79	10.2	0.7	3.4	221	104	44	150	99	5.6	2	2	1	0	0	0
10455	44	167.1	71.3	25.5	121	71	12.2	0.9	7.2	269	1188	43	72	92	5.4	2	2	0	1	0	0
10456	40	159.4	56.3	22.2	109	77	14	0.7	5.6	181	56	55	111	87	5.3	2	1	0	1	0	0
10457	40	170.9	73.7	25.2	121	81	7.4	0.9	4.9	214	95	52	139	87	5.1	2	2	1	3	0	0
10458	43	173.2	56.2	18.7	110	60	10.5	0.8	4.9	198	94	72	109	81	5.3	2	1	0	3	0	0
10459	44	167.2	74.7	26.7	109	74	13.7	0.9	6.6	168	69	60	92	90	5.2	2	1	2	3	0	0
10460	36	174.2	66	21.7	115	72	18.5	0.8	6.8	218	261	45	138	85	5.1	2	2	1	3	0	0
10461	37	162.6	63.9	24.2	134	87	13	1	6	203	51	60	130	88	5.3	2	2	1	3	0	0
10462	40	178.8	71.8	22.5	104	74	10.2	0.9	2.3	159	92	54	88	87	4.4	2	1	1	2	0	0
10463	38	174.9	67.4	22	113	71	12.5	0.8	6.2	187	66	53	114	81	5.1	2	2	0	3	0	0
10464	36	177	78.1	24.9	129	76	11.6	0.9	5	180	215	37	108	82	5.1	2	2	1	2	0	0
10465	44	190.5	88.9	24.5	118	78	10.8	1	6.4	186	155	62	104	94	5.1	1	1	1	2	0	0
10466	37	169.9	69.7	24.1	122	88	16.7	0.8	6.4	221	126	48	148	90	5	2	2	1	3	0	0
10467	42	166.2	58.5	21.2	127	79	22.4	0.8	7.6	234	70	101	120	90	5.1	2	2	0	3	0	0
10468	37	173.2	61.6	20.5	124	79	16	0.9	5.7	215	57	83	119	86	4.9	2	2	1	3	1	0
10469	43	180.7	66.7	20.4	105	61	17.2	0.9	5.2	199	69	59	122	88	4.7	1	1	1	1	0	0
10470	39	175.2	82.5	26.9	127	96	21.1	1	4.3	216	105	54	138	99	4.9	2	2	1	2	1	0
10471	41	178.2	88.8	28	129	87	14	0.8	6.7	267	134	69	178	83	4.9	1	1	1	0	0	0
10472	37	169.3	83.4	29.1	140	99	14.3	0.7	6.5	236	176	69	142	92	5.2	1	1	0	0	0	0
10473	41	171	102.9	35.2	132	78	12.5	0.9	7.1	221	113	58	136	109	6.8	1	1	0	1	1	0
10474	44	175.6	58.9	19.1	103	62	12.5	1	7	234	147	64	151	91	5.5	2	2	1	3	0	0
10475	38	165.7	55.4	20.2	112	66	15.3	0.7	8.3	305	125	62	216	98	5.5	1	1	0	2	0	0
10476	41	166.9	74.7	26.8	120	80	15.8	0.8	5.6	253	87	52	179	99	5.4	2	2	2	1	0	0
10477	37	164.4	96.5	35.7	137	88	13.1	0.8	6.3	198	87	46	130	89	5.5	2	2	0	2	0	0
10478	43	168.8	65.6	23	131	61	14.8	0.9	6.5	242	128	56	159	109	5	2	1	1	3	0	0
10479	38	157.2	49.3	19.9	83	52	16.1	0.6	5.8	193	74	63	118	92	5.2	2	2	0	1	0	0
10480	42	174	67.7	22.4	113	62	12.7	1	5.9	178	72	66	100	86	4.5	2	1	1	3	0	0
10481	43	174.6	61.9	20.3	108	66	15.2	0.7	3.9	161	60	49	96	88	5.4	2	1	1	3	0	0
10482	38	181.7	74.5	22.6	126	74	13.4	0.8	7.3	194	203	38	127	85	5.2	2	2	1	0	0	0
10483	36	172.2	67.7	22.8	138	77	16.9	0.8	6.7	181	108	51	114	88	5.3	2	1	1	2	1	0
10484	38	166.3	76.8	27.8	121	80	19.5	0.9	8.1	185	133	48	113	90	5.3	2	2	1	1	0	0
10485	42	169.2	82.8	28.9	102	69	15.6	0.9	5.3	221	139	46	153	85	4.9	2	1	0	0	0	0
10486	43	173.3	77.7	25.9	115	72	10.1	0.9	6.3	219	192	51	145	135	6	1	1	1	3	0	0
10487	44	177.4	76.4	24.3	123	82	9.5	0.7	9.2	214	190	56	136	99	5.5	2	2	1	0	1	0
10488	39	176.3	78.4	25.2	109	69	19.1	0.9	5.7	186	70	55	118	84	5.1	1	1	1	2	0	0
10489	40	164	55.9	20.8	89	51	11.8	0.8	5.2	248	97	58	168	94	5.2	2	2	0	2	0	0
10490	36	171.7	77.4	26.3	127	68	10.5	0.6	5.6	180	156	47	107	89	5	1	2	1	2	0	0
10491	40	178.6	74.2	23.3	121	81	18.3	0.7	6	191	58	73	108	87	5	2	2	0	3	0	0
10492	42	169.2	54.5	19	119	73	22.3	0.8	4.5	166	82	71	85	86	5	2	1	1	2	0	0
10493	42	171.6	61	20.7	97	53	12.9	0.8	5	145	47	67	70	74	5	2	2	0	1	0	0
10494	42	168.6	62.4	22	93	60	13.4	0.7	6.2	221	89	56	145	77	5.4	2	2	0	3	0	0
10495	37	177.3	90.7	28.9	126	76	15.1	1.2	8.9	251	133	53	165	94	5.3	2	1	1	1	0	1
10496	36	176.9	97	31	145	95	10.7	0.8	5.9	188	178	43	118	84	5.1	1	1	1	3	0	0
10497	38	163.7	63.6	23.7	110	63	15.3	0.8	6.5	137	57	54	67	77	4.6	2	1	1	0	0	0
10498	39	167.5	61.8	22	114	73	16.8	0.8	6.3	198	69	56	124	95	5	2	1	0	0	0	0
10499	39	171.1	58.9	20.1	118	72	18.9	0.9	5.1	185	110	59	108	89	5.2	2	2	0	3	0	0
10500	44	173.5	94	31.2	146	90	13.4	1	6.4	198	198	49	123	113	6.4	1	1	1	1	0	0
10501	43	176.8	63.4	20.3	106	69	9.4	0.9	6.6	204	83	56	130	96	5.2	2	2	0	2	0	0
10502	38	176.4	76.8	24.7	125	84	15	0.9	6.1	239	248	43	161	88	5.4	2	1	1	3	0	0
10503	39	171.5	64	21.8	130	81	10.4	0.8	6.3	285	163	40	213	89	5.1	2	1	1	0	0	0
10504	38	163.2	58	21.8	120	66	13.2	0.7	5.3	219	155	50	146	98	5.2	2	1	0	1	0	0
10505	43	174.4	69.1	22.7	112	77	14.7	1.2	10.4	188	90	51	126	80	5.2	1	1	2	1	0	1
10506	36	170.1	91.9	31.8	142	98	12.5	0.8	9.2	248	251	49	164	105	5.7	1	1	1	0	0	0
10507	41	173.6	72.3	24	100	69	12.2	0.8	5.3	173	151	55	92	92	5	2	2	1	3	0	0
10508	42	166.7	74.6	26.8	118	74	16.6	0.8	5.3	179	62	50	116	98	5	2	2	0	3	0	0
10509	44	171.4	64.3	21.9	126	74	25.4	0.9	6.9	179	488	57	69	95	4.9	2	1	1	3	0	0
10510	43	182	70.4	21.3	131	83	15.5	1	4.7	193	41	78	101	89	5.3	2	1	1	3	0	0
10511	39	176.7	59.4	19	132	87	9.1	0.9	5.7	201	59	69	120	83	5.1	1	1	0	0	0	0
10512	42	171.8	61.1	20.7	110	62	12.8	0.9	7.5	175	162	37	113	88	5	2	2	1	3	0	0
10513	36	163.1	56.8	21.4	118	71	9.5	0.7	5.8	125	55	34	78	92	5.3	2	2	0	3	0	0
10514	38	163.4	53.1	19.9	113	74	19.3	0.9	7.3	220	112	60	142	94	5.1	2	2	1	0	0	0
10515	38	154.4	48.3	20.3	104	63	11.4	0.8	5.2	221	82	47	156	73	4.7	2	2	0	0	1	0
10516	41	185.2	104	30.3	121	87	11.6	0.8	7.6	159	146	37	102	98	5.4	2	2	0	0	0	0
10517	44	175.2	93.9	30.6	125	75	12.3	0.8	6	190	183	30	133	87	5.4	2	1	1	1	0	0
10518	38	183.1	83.4	24.9	132	88	14.6	0.8	5.2	183	102	47	122	93	5.1	1	1	0	1	0	0
10519	38	175.1	85.3	27.8	129	74	13.4	0.7	7.4	204	94	51	136	87	5.3	2	2	0	1	0	0
10520	42	162.9	48.8	18.4	99	55	12.2	0.7	5.4	171	90	52	102	84	5.2	1	1	0	0	0	0
10521	41	175	79.8	26.1	107	54	12.1	0.8	6.2	183	169	40	119	93	5	1	2	1	3	0	0
10522	42	172.3	62.9	21.2	119	64	11.8	0.9	5.1	177	57	69	89	85	4.8	2	1	0	1	0	0
10523	40	165.2	71.2	26.1	138	97	13.9	1	7.1	320	323	52	214	95	5.1	2	1	0	0	0	0
10524	39	166.7	75.8	27.3	124	84	9.6	0.9	5.6	208	145	41	137	77	5.4	2	2	0	1	0	0
10525	42	166.7	71.7	25.8	111	80	15.2	1.2	6.9	216	162	50	142	87	5.4	1	1	1	2	0	1
10526	36	181.5	75.1	22.8	116	57	10.2	0.8	5.5	204	114	59	127	78	4.9	2	2	0	3	0	0
10527	38	169.4	63.6	22.2	125	80	15.1	0.9	8.3	205	81	60	132	85	5.1	1	1	2	1	0	0
10528	42	165.6	62.4	22.8	115	78	13.8	0.7	7.1	228	73	75	133	93	4.9	2	2	1	3	0	0
10529	36	170.8	85.6	29.3	126	81	12.6	0.7	5.5	245	198	45	175	90	5.2	2	2	0	0	0	0
10530	38	180.4	71.5	22	110	59	10.6	0.9	5.7	179	94	57	107	81	4.9	2	2	2	3	0	0
10531	44	167	66.4	23.8	116	73	10.7	0.9	6.9	196	61	62	120	99	4.8	2	1	2	3	0	0
10532	44	167.6	56.1	20	136	78	9.3	0.8	5.3	242	117	49	169	88	5.4	1	2	1	0	0	0
10533	42	159.5	49.9	19.6	113	59	20.4	0.9	4.2	188	40	72	107	93	5.2	1	1	2	1	0	0
10534	38	174.5	51	16.7	136	82	10.2	0.8	4.8	145	140	42	77	89	5.1	1	2	0	3	0	0
10535	42	163.6	47.2	17.6	117	75	9.3	0.7	5.2	188	58	56	119	85	5	2	1	1	0	0	0
10536	36	171.4	104.1	35.4	145	71	16.6	0.8	6.4	211	119	57	140	87	5.2	2	2	0	1	0	0
10537	42	173.8	64.1	21.2	106	74	10.9	0.7	4.2	179	87	53	111	93	5.3	2	2	1	1	0	0
10538	44	173.3	79.7	26.5	148	98	9.9	0.7	6.9	243	213	70	145	93	4.9	2	2	1	3	0	0
10539	38	180.5	57.9	17.8	131	75	11.1	0.8	5.4	158	70	56	88	103	5	2	1	0	3	1	0
10540	42	170.3	56.2	19.4	126	70	15.2	0.8	6.6	180	35	88	86	95	5.4	2	1	1	1	0	0
10541	37	170.2	64.8	22.4	134	79	10.2	0.8	5.9	189	147	49	117	81	5	2	1	1	3	0	0
10542	43	172	61.3	20.7	117	75	18.5	1.1	7.8	261	45	119	129	95	5.1	2	2	0	1	0	1
10543	36	174.3	80.2	26.4	112	68	13.3	0.9	7.6	197	107	57	117	98	5.1	2	1	1	1	0	0
10544	38	178	68.1	21.5	131	86	12.2	0.8	6.4	207	250	51	126	89	4.7	2	1	1	2	0	0
10545	43	166.5	52.3	18.9	110	66	15.5	0.7	5.6	232	92	72	140	82	5	2	1	2	1	0	0
10546	44	168.8	77.4	27.2	110	80	16.9	0.9	8	201	135	54	119	95	5.3	2	2	1	2	0	0
10547	36	174.9	88.1	28.8	152	72	12.5	0.6	6	226	91	62	148	93	4.9	2	1	1	0	0	0
10548	43	169.9	67.6	23.4	134	84	15.7	0.9	5.4	217	148	39	146	96	5	2	1	1	1	0	0
10549	40	175.4	73.3	23.8	114	67	14.2	1	5.1	185	123	40	127	87	4.5	2	2	0	0	0	0
10550	38	178.7	55.8	17.5	107	61	16.2	0.7	5.6	198	48	90	94	86	5	2	1	0	3	0	0
10551	42	164.3	60.3	22.3	114	74	8.7	0.9	5.7	181	109	67	91	74	4.9	2	2	0	3	0	0
10552	42	168.7	60	21.1	107	75	8.9	1	6.7	209	83	44	147	87	4.9	2	2	1	1	0	0
10553	36	178.9	72.9	22.8	127	73	11.9	0.6	6	141	76	34	89	99	5.2	2	2	0	0	0	0
10554	41	183.9	92.9	27.5	124	78	13.1	0.9	5.7	172	144	41	100	105	5	2	2	1	0	0	0
10555	42	173.7	67.3	22.3	127	72	9.9	0.8	4.5	208	49	83	113	87	4.9	2	1	1	3	0	0
10556	38	163.3	58.9	22.1	118	73	16.5	0.9	5.4	246	140	64	160	88	5.3	2	1	0	3	0	0
10557	41	174.1	95.3	31.4	148	101	15.4	0.9	7.1	192	158	36	130	116	6.4	2	2	0	0	0	0
10558	42	172.1	60	20.3	102	65	10.3	0.8	4.3	200	66	61	124	87	5.2	2	1	1	3	0	0
10559	39	158.6	67.4	26.8	107	65	15.7	0.9	5.5	197	166	39	134	152	6.4	1	1	1	0	1	0
10560	44	173.2	80.5	26.8	121	76	11.8	0.9	6.7	231	149	50	160	92	5.3	1	1	2	0	0	0
10561	42	171.3	76.9	26.2	124	88	11.6	0.9	6.8	168	66	57	94	90	5.1	2	1	1	2	0	0
10562	38	173	72.9	24.4	113	61	16.2	0.8	7.4	184	68	61	103	85	5.5	2	2	1	0	0	0
10563	44	158.1	76.8	30.7	122	86	14.3	0.7	5.4	196	159	43	135	102	5.8	2	1	1	3	0	0
10564	38	163.1	62.6	23.5	110	75	18	1	5.3	175	90	56	105	90	4.9	2	1	1	1	0	0
10565	40	177	77.5	24.7	157	97	17.5	0.6	8.6	243	160	56	168	97	5	2	2	1	1	1	0
10566	38	165.9	62.1	22.6	128	64	15.7	0.8	7.7	274	138	60	186	91	5.4	1	1	2	0	0	0
10567	43	168	57.2	20.3	102	61	13.1	0.6	6.7	220	112	62	142	87	4.7	1	1	1	3	0	0
10568	39	166.9	61	21.9	128	83	12.7	0.8	5.7	179	108	57	104	95	5.1	2	1	0	3	0	0
10569	43	169.8	67	23.2	123	74	11.5	0.8	4.7	128	66	52	61	90	5	2	1	2	2	0	0
10570	41	172.2	77.6	26.2	120	77	17.2	0.8	6.4	263	251	46	172	81	5.1	2	1	1	2	0	0
10571	44	174.3	84.9	27.9	127	66	25.9	0.9	6.1	180	127	51	105	99	5	2	2	1	2	0	0
10572	40	163.2	59.8	22.5	120	82	10.8	1.1	6	214	90	49	146	95	4.9	2	1	2	1	0	0
10573	40	172	92.9	31.4	126	80	13.2	0.8	6.4	247	131	51	174	95	4.7	2	2	1	1	0	0
10574	40	170.4	73.9	25.5	129	73	16.8	0.8	5	145	107	49	80	88	4.8	2	2	1	3	0	0
10575	41	175	89.1	29.1	136	86	10.2	0.8	5	188	76	39	124	91	5	1	2	2	1	0	0
10576	42	168.9	64.2	22.5	116	67	24.1	0.8	5.7	236	71	57	165	104	5.3	2	1	0	1	0	0
10577	42	166.1	68.8	24.9	119	80	11.1	0.8	5.2	208	109	49	135	82	5	1	2	1	2	0	0
10578	42	168.8	60.7	21.3	131	89	13.4	0.9	4.3	229	114	71	142	93	5.4	2	1	2	3	0	0
10579	42	169	54.8	19.2	123	67	10.8	0.9	7.1	176	45	60	105	100	5.2	2	1	1	2	0	0
10580	44	170.4	78.9	27.2	116	84	7.8	0.6	6.8	187	164	43	125	83	4.9	2	2	0	3	0	0
10581	44	178.2	85.7	27	123	71	13.5	0.8	6.6	218	139	57	138	93	5.2	2	1	0	1	0	0
10582	40	171.2	87.2	29.8	115	77	13.4	0.8	6	156	65	29	109	94	5.3	2	1	1	0	0	0
10583	44	167.8	67.3	23.9	121	79	11.3	0.6	4.5	229	369	70	104	116	5.5	2	2	0	2	0	0
10584	37	170.4	73.1	25.2	111	71	13.2	0.8	6.7	211	195	50	131	86	4.8	2	1	0	0	0	0
10585	40	173.5	72.2	24	104	58	11.7	0.9	6.8	212	169	56	134	89	5	2	2	0	3	0	0
10586	41	168.4	62.1	21.9	129	59	14.8	0.7	6.1	259	103	68	166	112	5.6	2	2	1	3	0	0
10587	44	179.2	62.1	19.3	110	76	12.9	1	5.3	209	145	60	121	88	5.1	2	1	0	3	0	0
10588	38	166.8	59.5	21.4	131	81	16.9	0.8	4.6	161	34	60	87	85	4.9	2	2	1	3	0	0
10589	40	169.8	62.1	21.5	139	71	19	0.9	6.9	165	50	78	73	100	5.4	2	1	1	3	0	0
10590	42	170.7	52.4	18	125	77	17.7	0.9	3.3	204	81	50	135	96	5.2	2	2	0	0	0	0
10591	44	169.6	68.3	23.7	98	57	19.7	0.8	6	245	94	85	139	101	5	2	2	1	3	0	0
10592	43	164.1	51.3	19.1	124	79	14.9	0.8	6.8	181	75	47	120	87	5.2	2	1	0	2	0	0
10593	42	179.9	78.4	24.2	129	87	17.4	0.8	7.7	231	124	66	147	85	5	2	1	1	1	0	0
10594	44	178.7	97.5	30.5	120	87	12.8	0.8	7.1	165	79	59	89	89	5.7	2	2	1	1	0	0
10595	36	174.6	67.6	22.2	98	71	10.9	0.8	5.2	191	167	42	127	272	11.1	2	1	0	0	0	0
10596	37	174.6	66.2	21.7	138	93	12.4	0.9	5.2	198	138	75	100	98	4.9	2	2	1	2	0	0
10597	40	170.9	64	21.9	107	73	14.2	0.9	6.7	198	108	64	115	83	5.2	2	1	1	1	0	0
10598	40	178	59.1	18.7	116	80	16.7	0.8	5.3	157	68	66	78	94	5.4	2	1	1	3	0	0
10599	44	174.5	74.1	24.3	119	82	16.2	0.9	7.5	246	163	46	167	94	5.2	2	1	1	3	0	0
10600	37	172.1	62	20.9	131	76	10.4	0.8	4.2	177	46	87	79	84	5	2	1	1	1	0	0
10601	38	166.5	53.2	19.2	123	62	15.4	0.9	4.9	195	116	55	124	89	5	2	2	1	3	0	0
10602	36	170.1	73.3	25.3	114	65	12.1	0.8	7.4	218	206	41	144	88	5.2	2	2	1	0	0	0
10603	44	167.4	68.8	24.6	132	84	14.2	0.8	6.4	188	123	48	126	94	5.1	2	1	2	1	0	0
10604	38	166.7	60.8	21.9	89	55	13.8	0.8	5.5	173	30	65	98	90	5.2	2	1	1	3	0	0
10605	38	171.3	72.3	24.6	104	74	22.3	1	6.8	207	185	37	140	96	4.9	2	1	0	3	0	0
10606	39	171.9	68.4	23.1	116	62	22.6	0.9	6.8	177	62	63	95	95	5.4	2	2	0	3	0	0
10607	38	172.6	61.7	20.7	146	94	8.8	0.9	5.9	184	69	58	108	85	4.8	2	1	0	1	0	0
10608	42	177.3	60.8	19.3	110	76	14.2	0.9	3.5	166	80	63	91	84	4.9	2	1	1	1	0	0
10609	43	167.5	61.2	21.8	120	78	15.6	1.3	5.4	166	58	56	93	83	5.1	2	2	0	0	1	1
10610	37	167.3	62.4	22.3	130	75	12.5	0.8	6.1	216	132	52	138	92	4.9	2	1	2	1	0	0
10611	44	166.4	66.6	24.1	129	84	14.1	0.8	4.7	249	80	75	164	101	5.5	2	1	1	3	0	0
10612	43	178.5	85.7	26.9	94	58	12.7	0.9	7.8	201	63	52	128	85	5.2	1	1	2	2	0	0
10613	38	165	67.6	24.8	118	73	15.9	0.9	5.4	306	172	64	216	89	5.2	2	2	0	3	0	0
10614	38	180.3	56.3	17.3	106	69	15	0.7	7.3	164	71	70	81	78	5.4	2	2	0	3	0	0
10615	36	166.6	67.2	24.2	118	72	13.7	0.9	6.1	187	174	35	120	90	5.2	2	2	0	1	0	0
10616	38	172.3	65.6	22.1	134	81	14.4	0.8	5.7	210	169	61	127	93	4.9	2	1	0	3	0	0
10617	42	162.3	50.3	19.1	115	65	15.8	0.9	6.6	190	39	52	133	83	5.3	2	1	2	3	0	0
10618	43	168.9	73.6	25.8	126	88	11.7	0.9	8.8	202	178	47	134	93	5.2	2	2	0	2	1	0
10619	43	162.1	62.9	23.9	126	82	12.7	1	6.8	176	119	46	113	97	5.1	2	1	2	1	0	0
10620	38	164.3	66.8	24.7	131	70	12.2	0.9	7.1	263	145	53	190	86	5	2	2	0	3	0	0
10621	40	175.8	89	28.8	127	76	12	0.9	7.4	172	158	43	107	148	6.8	2	2	0	0	0	0
10622	41	170.6	79.9	27.5	136	78	10.4	0.7	5.6	218	121	70	129	92	5.2	2	2	1	3	0	0
10623	37	177.1	95	30.3	130	82	21.1	0.8	6.6	230	223	37	157	96	5.1	2	1	0	0	0	0
10624	37	167.3	52.2	18.7	118	58	12.4	0.9	4.3	160	81	52	91	79	5.1	2	1	0	1	0	0
10625	43	169.7	71.3	24.8	107	76	11.6	0.8	5.1	265	65	91	155	110	5.5	1	1	0	0	1	0
10626	42	177.4	76	24.1	110	78	15.5	0.8	5.4	159	50	56	87	102	6.1	2	1	1	0	0	0
10627	39	169.9	59.1	20.5	123	70	9.5	0.8	5.2	192	53	48	123	89	5.4	2	2	1	1	0	0
10628	42	175.2	48.5	15.8	94	58	14.2	0.7	4.4	146	37	61	73	92	5.1	2	1	2	0	0	0
10629	40	166	65.8	23.9	131	71	12.8	0.9	6.2	225	67	58	153	105	5.4	1	1	1	1	0	0
10630	44	178	68.7	21.7	115	79	12.5	0.6	6.1	238	62	126	100	95	5.3	2	2	0	3	0	0
10631	38	172.7	58.9	19.7	113	60	13.4	0.7	6.1	174	64	72	93	88	5.1	2	1	1	3	0	0
10632	43	168.4	69.6	24.5	137	66	11.6	0.8	6.2	230	74	65	145	83	5.3	2	1	0	3	0	0
10633	41	163	46.5	17.5	109	73	9.8	0.7	9	224	46	77	131	92	5	2	2	1	2	0	0
10634	40	172.4	82.9	27.9	122	72	17.5	1	6.5	248	148	57	162	141	6.4	1	1	0	3	0	0
10635	41	164.9	56.5	20.8	114	83	17.7	0.8	7	225	45	62	148	83	5.2	2	1	1	3	0	0
10636	41	168.1	64.2	22.7	96	56	12.9	0.8	5	217	194	52	134	85	4.9	2	1	1	1	0	0
10637	44	172.6	70.3	23.6	137	90	16.4	0.9	6	192	224	41	123	80	5.1	2	2	1	0	0	0
10638	38	167.1	83.4	29.9	129	89	11.7	0.8	7.3	240	208	57	154	87	5.3	2	2	1	1	0	0
10639	39	176.9	83.2	26.6	137	87	9.6	0.7	7.3	209	154	62	127	85	4.7	1	2	1	2	1	0
10640	38	169	60.5	21.2	107	66	15.3	0.8	5.7	213	110	41	153	87	5.3	2	2	0	1	0	0
10641	39	176	64	20.7	120	77	7.9	0.7	6.4	129	43	58	59	82	5	2	2	0	3	0	0
10642	42	173.9	61	20.2	125	65	9.2	0.7	4.9	175	57	46	117	98	5.3	1	2	0	3	0	0
10643	43	177.1	71.1	22.7	125	77	11.3	1.1	7.5	220	90	61	145	95	5	1	1	1	2	0	1
10644	38	172.8	80.9	27.1	120	75	15.5	0.7	5.2	147	111	42	87	103	5.4	2	1	1	0	0	0
10645	38	166	63.1	22.9	113	70	11.5	0.9	5.7	236	73	69	148	88	4.7	2	2	0	3	0	0
10646	44	165.4	66.9	24.5	134	90	16	1	7.2	197	84	57	121	109	5.5	2	1	1	0	0	0
10647	36	177.2	71	22.6	110	71	14.5	0.9	4.8	232	242	73	134	79	5	2	2	1	3	0	0
10648	42	170.5	64.2	22.1	109	66	9.5	0.7	5.1	211	85	63	131	92	5.2	2	1	1	1	0	0
10649	42	166.4	54.5	19.7	123	71	12.2	0.9	4.8	169	54	64	93	99	5.6	2	1	1	1	0	0
10650	38	173.8	66.9	22.1	139	87	17.1	0.7	6.1	258	114	87	152	87	5.3	2	1	1	3	0	0
10651	37	174.9	61.6	20.1	121	83	11.9	0.8	4.9	146	74	46	86	83	5.3	2	2	1	1	0	0
10652	42	165.7	53.9	19.6	133	83	13	0.8	5.3	187	65	57	119	93	4.6	2	1	1	1	0	0
10653	36	191.1	100.9	27.6	122	78	11.7	0.7	6.5	187	114	59	111	88	5.2	2	2	0	1	0	0
10654	38	173.3	56.7	18.9	134	71	12.1	0.8	6.2	171	72	69	88	90	4.8	2	1	1	3	0	0
10655	42	181.9	82.5	24.9	109	77	9	0.7	4.3	201	165	42	131	106	5.8	1	1	0	2	0	0
10656	43	164.6	74.1	27.4	112	69	13.2	0.8	5.8	219	216	42	141	86	5.3	2	2	1	1	0	0
10657	42	171.3	59.1	20.1	110	60	20.2	1	5	177	73	88	77	90	5.3	2	1	2	3	0	0
10658	42	166.5	50.7	18.3	92	61	13.6	0.8	4.9	197	66	82	103	76	5	2	1	1	1	0	0
10659	38	178.6	68.3	21.4	113	71	10	0.9	5.8	189	107	65	105	87	4.9	1	1	0	1	0	0
10660	38	174.9	60.7	19.8	98	62	17.7	0.8	5.6	155	28	72	75	95	5.1	2	1	1	2	0	0
10661	44	172.3	73.2	24.7	119	84	15.7	1	7.4	156	60	58	81	87	5	2	1	0	0	0	0
10662	43	177.7	70.1	22.2	130	80	13.8	0.9	7.4	202	103	61	118	96	5	2	1	1	3	0	0
10663	36	172.5	81.2	27.3	118	81	14.6	0.8	5.6	222	128	61	147	93	5.4	1	1	0	1	0	0
10664	41	170.6	82.8	28.4	126	80	14.8	0.8	6.6	184	135	74	90	84	5.9	2	2	0	3	0	0
10665	43	170.5	59	20.3	118	74	19.4	0.7	5.1	217	50	86	122	104	5.5	2	1	1	0	0	0
10666	44	175.2	67.9	22.1	134	85	15.9	0.7	5.9	197	46	85	95	87	5.3	2	1	0	0	0	0
10667	43	174.9	64.7	21.2	119	74	20	0.8	4.4	178	68	59	109	89	4.9	2	1	0	2	0	0
10668	39	160.9	77.6	30	148	92	12.2	1.1	7.4	256	230	44	183	162	7					0	0
10669	38	164	57.2	21.3	107	65	11.9	0.9	6.4	169	88	51	98	78	4.9	2	2	2	2	0	0
10670	39	158.7	61.9	24.6	102	61	10.5	0.8	6.4	232	170	90	124	85	5.1	1	1	0	2	0	0
10671	41	171.3	56.8	19.4	125	82	16.8	0.9	5.7	191	43	75	102	97	5.1	2	1	2	0	0	0
10672	40	166.5	70.4	25.4	116	88	12.8	0.6	6.1	244	218	57	162	90	5.3	2	1	1	3	0	0
10673	37	175.7	57.9	18.8	110	62	9.4	0.8	2.6	202	71	70	112	84	4	2	2	0	3	0	0
10674	44	175.4	68.3	22.2	110	62	13.8	0.8	8.4	158	419	52	53	86	5.1	2	2	1	3	0	0
10675	44	174.9	78.3	25.6	130	90	13.9	1.1	4.9	255	214	44	173	81	4.9	1	1	1	0	0	1
10676	42	169.8	57.5	19.9	117	73	11.4	0.8	6.4	189	86	80	98	82	4.8	2	1	0	3	0	0
10677	42	170	79.9	27.6	127	74	13.8	1	5.2	190	125	49	115	90	5.1	2	2	1	0	0	0
10678	44	170.7	69.2	23.7	114	81	14.7	0.9	6.7	212	58	70	128	99	5.3	2	1	2	3	0	0
10679	41	183.2	81.9	24.4	99	63	13.7	1.1	6.5	205	104	38	141	95	5.6	2	1	1	1	0	0
10680	41	173.7	92.7	30.7	138	80	11.4	0.7	7.7	274	144	47	197	86	5.3	2	2	1	2	0	0
10681	36	175.1	81.8	26.7	117	82	11.6	0.8	3.9	192	80	63	107	74	4.8	2	2	0	3	0	0
10682	40	171.7	73.7	25	105	63	10.6	0.8	6.5	195	228	35	129	96	5.3	2	2	0	1	0	0
10683	36	165	69.4	25.5	112	78	14.4	0.8	4.8	200	49	65	123	89	5.1	2	1	1	1	0	0
10684	37	179.8	65.4	20.2	127	74	17.7	1	5.3	193	73	87	90	94	4.9	2	1	1	3	0	0
10685	38	176.1	95.8	30.9	108	76	16.9	1	7.9	227	309	41	135	113	5.7	2	2	0	3	0	0
10686	42	166.7	50.7	18.2	106	74	15.7	0.9	5.2	167	69	63	89	92	5.2	2	1	1	3	0	0
10687	40	175.3	71.3	23.2	123	84	13.5	1.1	6.8	170	222	32	102	79	5.1	2	1	0	0	0	0
10688	44	175.9	76.2	24.6	117	84	11.4	1.2	5.5	198	123	48	129	104	6.1	2	1	2	2	0	1
10689	41	173.8	77.1	25.5	145	72	23.5	1.1	8.5	256	195	46	183	90	5.1	2	1	0	0	1	0
10690	39	164.6	65.8	24.3	135	90	14.1	1.1	4	221	104	63	138	83	5.2	1	1	1	1	0	0
10691	44	169	88.4	31	157	89	10.9	0.8	6.4	209	70	71	123	97	5.4	1	1	1	0	0	0
10692	43	168.7	61.9	21.7	110	71	11.5	0.7	5.6	179	47	64	104	95	5	2	1	2	3	0	0
10693	38	165.6	64.3	23.4	108	61	15.8	0.8	6.8	189	69	66	113	83	5.1	2	2	0	1	0	0
10694	38	168.8	70.1	24.6	136	88	13.1	0.9	5.9	214	380	42	116	92	5.2	2	1	1	2	0	0
10695	42	152	75.5	32.7	148	95	13.6	0.9	6.1	249	238	51	163	89	5.4	1	1	1	0	0	0
10696	41	165.7	63.3	23.1	100	64	10.3	0.9	5.6	208	100	54	133	101	5.2	1	2	1	2	0	0
10697	40	176.1	69.3	22.3	115	77	13.7	1.1	6.7	229	132	51	154	89	5	1	1	1	1	0	0
10698	42	165.4	45.4	16.6	92	70	11.5	0.9	5.3	185	154	55	105	90	4.7	2	1	0	3	0	0
10699	38	175.2	67.2	21.9	120	73	14.4	1.1	6.8	179	134	50	109	83	4.8	2	1	0	0	0	0
10700	43	172.1	74.3	25.1	118	71	14.6	1	6.1	276	103	52	202	90	4.9	2	1	0	2	0	0
10701	40	166.6	58.3	21	127	74	15	0.8	4.9	163	37	75	80	105	5.3	2	1	1	3	0	0
10702	42	175.1	63	20.5	123	72	11.4	0.7	5.5	230	118	49	156	88	5.1	2	2	0	1	0	0
10703	42	167.6	61.9	22	106	71	14.7	0.8	4.1	230	57	85	132	89	4.9	2	1	1	3	0	0
10704	40	167.3	66.2	23.7	92	72	14.3	0.7	6.8	234	223	56	147	96	5.5	2	2	1	0	0	0
10705	40	168.8	60.9	21.4	136	74	12.5	0.8	6.5	200	62	77	106	84	5.1	2	1	1	1	0	0
10706	38	165.6	80.5	29.4	135	75	9.6	0.7	4.1	181	141	50	103	93	4.7	2	2	0	1	0	0
10707	44	170.3	61.5	21.2	129	83	14.3	0.9	5.9	158	106	69	71	96	5.2	1	1	1	3	0	0
10708	43	173.4	64.5	21.5	103	58	11.5	0.9	5.8	243	96	72	151	89	4.8	2	1	2	3	0	0
10709	40	176.8	88.5	28.3	166	81	11.5	0.8	6.6	282	81	53	200	89	5.3	2	1	2	1	0	0
10710	43	167.9	82.7	29.3	116	75	12.6	0.7	5.9	200	179	40	127	98	5.2	1	1	2	0	0	0
10711	39	183	103.7	31	122	84	16	0.8	6.5	217	157	49	144	125	6.8	2	1	1	0	0	0
10712	38	162.9	53.8	20.3	105	66	13.1	0.8	5.4	170	79	53	96	86	5.3	2	2	0	1	0	0
10713	40	170.3	60.8	21	126	84	9.3	0.8	6.1	196	77	61	117	80	5	2	2	1	2	0	0
10714	40	164.2	49.2	18.2	129	72	9.1	0.7	5	167	86	62	92	89	5.1	2	2	0	0	0	0
10715	44	176.1	76.7	24.7	131	71	15.5	1	8	233	186	46	163	93	5.2	2	1	1	1	0	0
10716	38	171.9	73.5	24.9	128	77	12.6	0.9	7.3	157	70	46	95	92	4.8	2	2	1	1	0	0
10717	44	174.3	53.2	17.5	101	60	13.7	0.8	3.2	148	34	48	89	95	5.3	2	1	1	0	0	0
10718	38	171.1	63.3	21.6	121	74	14.9	0.8	6.9	229	74	58	149	94	5.4	2	2	0	0	0	0
10719	38	170.2	85.8	29.6	133	75	16.5	1.2	6.6	187	199	48	111	128	6.5	2	1	1	1	0	1
10720	37	175.9	69.6	22.5	114	73	8.4	0.9	4.5	215	159	53	131	81	5.1	2	2	0	0	0	0
10721	38	165.3	65.7	24	110	67	13.6	0.6	7	197	73	62	123	92	5	2	1	0	3	0	0
10722	38	177.4	76.9	24.4	131	87	8.7	0.6	7.9	215	156	69	123	94	5	2	2	1	3	0	0
10723	42	171.3	50.1	17.1	119	75	17.1	0.8	5.7	200	100	82	107	84	4.8	2	2	0	1	0	0
10724	40	176.2	72	23.2	129	83	8.6	0.7	5.3	196	201	48	118	93	5.3	1	1	0	0	0	0
10725	41	170.4	86.9	29.9	136	73	7.5	0.9	4.3	238	144	39	168	82	4.8	2	2	0	3	0	0
10726	40	172.7	68.2	22.9	110	68	11.8	0.8	0.6	172	126	43	105	94	5.1	2	2	1	1	0	0
10727	42	166.1	64.7	23.5	136	88	9.5	0.8	6.3	146	67	58	72	95	5.2	1	1	0	3	0	0
10728	43	166.3	72	26	137	87	16.3	1	6.5	217	303	43	126	121	5.5	2	1	1	1	1	0
10729	39	173.3	70.5	23.5	126	81	10.1	0.8	5.2	162	147	47	91	81	4.7	1	1	0	1	0	0
10730	42	175.1	66.3	21.6	125	73	15	0.9	6.2	143	34	49	82	83	5	2	1	1	3	0	0
10731	42	172.8	59.2	19.8	109	67	12.5	0.8	6.5	147	57	50	82	86	4.5	2	2	0	0	0	0
10732	40	173.7	68	22.5	113	68	8.5	0.7	5.4	194	132	39	128	92	5.2	2	1	1	1	0	0
10733	41	179	106.8	33.3	147	98	11	0.9	7.9	189	120	51	115	98	5.6	2	1	0	1	0	0
10734	42	175.8	88.6	28.7	129	80	10.9	0.9	5.3	140	67	43	78	75	5	2	2	2	1	1	0
10735	42	172.7	60.1	20.2	123	67	13.3	0.9	5.7	237	64	98	125	86	4.8	2	1	0	0	0	0
10736	36	172	76.1	25.7	114	79	10	0.9	5.6	224	186	43	159	98	5.3	2	1	1	1	0	0
10737	39	170	57.4	19.9	109	63	11.4	0.8	7.1	204	64	79	111	90	4.7	2	1	0	3	0	0
10738	44	173.4	99.4	33.1	132	85	11.1	0.9	7.6	212	92	34	159	103	5.5	2	1	0	0	0	0
10739	43	174.9	71.3	23.3	114	71	15.3	1	5.7	213	75	57	135	89	5.3	2	1	1	0	0	0
10740	42	170.6	58.4	20.1	125	87	11.3	0.8	7.6	242	60	89	133	95	5.2	2	2	0	3	0	0
10741	42	170.4	55.3	19	120	77	11.1	0.9	6.2	191	84	53	122	85	5.2	1	2	2	3	0	0
10742	37	172.6	70.2	23.6	116	75	13.3	0.7	6	165	36	61	90	89	4.9	2	1	1	1	0	0
10743	42	166.2	68.8	24.9	133	74	15	1	5.8	181	58	82	88	88	4.9	1	1	1	3	0	0
10744	43	179.2	68	21.2	121	78	7.9	0.8	3.2	166	40	61	91	90	5.1	1	1	2	2	0	0
10745	37	168.7	63.2	22.2	112	64	14	0.9	6.3	202	156	53	120	84	4.9	1	2	0	0	0	0
10746	44	166.6	63.1	22.7	126	76	16.7	0.8	6.1	223	89	52	146	94	5.3	2	2	0	0	0	0
10747	44	175.9	71.2	23	115	83	16.7	0.9	7.3	239	143	46	165	100	5.3	2	1	1	3	0	0
10748	38	171.7	73.4	24.9	115	72	11.7	0.8	5.1	215	58	63	136	94	5.2	1	1	0	3	0	0
10749	44	163.6	60	22.4	116	90	12.4	0.9	7.6	204	133	108	76	89	5.1	2	1	0	3	0	0
10750	38	166.5	62.7	22.6	105	64	11	0.9	5.4	175	114	52	104	84	4.7	2	1	1	0	0	0
10751	40	198.4	74.3	18.9	91	60	12.5	0.7	4.8	179	50	71	98	101	5	2	2	0	0	0	0
10752	38	160.4	54.1	21	127	70	21.6	1	8.1	213	77	82	120	98	4.9	2	1	1	3	0	0
10753	37	173.6	57.5	19.1	121	78	13.7	0.8	6.8	170	58	102	52	79	5	2	2	1	3	0	0
10754	38	166.3	62.6	22.6	132	86	12.3	0.7	5.4	159	52	51	98	79	4.7	2	1	1	2	0	0
10755	38	172.2	64.2	21.7	114	65	13.3	0.8	5.9	187	57	53	119	86	5	2	2	0	3	0	0
10756	40	177.6	104.6	33.2	142	94	8.9	0.8	7	180	228	37	111	106	5.7	2	1	2	1	0	0
10757	42	173.2	55.4	18.5	122	73	16.6	0.7	5.2	212	67	72	122	99	5.2	1	2	0	3	0	0
10758	42	166.4	63.1	22.8	115	66	11.1	0.9	8.4	219	153	59	143	86	5	1	1	1	3	0	0
10759	40	184.9	101.3	29.6	179	109	10.1	0.9	6.9	195	393	30	109	88	5.4	1	2	0	0	0	0
10760	44	177.4	69.9	22.2	127	80	12.6	0.8	5.2	184	190	64	93	80	5	2	2	2	3	0	0
10761	43	183.5	65.3	19.4	121	73	11.3	1	6.2	214	90	68	126	82	4.9	1	1	0	1	0	0
10762	40	174.3	69.9	23	108	71	15.4	0.7	4.5	210	59	52	141	89	5.5	1	2	1	1	0	0
10763	36	170.3	68.8	23.7	122	80	7.8	0.8	5.6	189	93	52	117	92	5.5	2	2	1	3	0	0
10764	44	171.8	94.9	32.2	121	79	13.2	0.9	6.8	237	764	30	103	117	7	1	1	1	0	0	0
10765	44	164.9	59.4	21.8	100	70	15	0.7	5.1	198	83	57	127	92	5.3	2	2	1	1	0	0
10766	36	172.2	74.5	25.1	127	81	13.8	0.5	3.8	222	115	35	163	167	8.5	2	2	1	3	0	0
10767	36	176.7	78.9	25.3	124	86	13.4	0.8	7.4	240	427	45	150	90	5.3	2	1	1	2	0	0
10768	44	167.5	85.2	30.4	131	82	9.7	0.8	6.7	189	158	62	104	87	5.6	2	1	1	2	0	0
10769	43	170	55.3	19.1	114	82	11.9	0.9	4.9	202	77	58	126	91	5.1	1	2	0	3	0	0
10770	40	172.9	73.2	24.5	106	68	10.8	0.9	5.6	199	251	38	123	97	5.1	2	1	0	3	0	0
10771	40	166.1	67.8	24.6	147	89	12.4	0.8	4.7	162	82	41	105	90	4.9	2	2	0	2	0	0
10772	41	179.2	67.5	21	125	65	13.1	0.6	6.5	186	163	42	120	86	5	1	2	0	0	0	0
10773	38	174.3	72.8	24	106	75	6.2	0.9	4.5	209	188	54	127	86	5	1	2	1	0	0	0
10774	42	172.5	70.2	23.6	128	62	16.7	0.8	6.6	220	83	55	152	104	5.6	2	1	1	3	0	0
10775	41	164.7	73	26.9	132	85	10.8	0.7	6.3	139	127	58	62	151	8.2	1	2	0	2	1	0
10776	38	178.4	67.5	21.2	115	62	15.8	0.9	7.1	199	127	41	137	87	5.1	1	1	0	1	0	0
10777	40	177.1	76.9	24.5	119	73	10.1	0.9	6.3	190	53	45	129	95	5.3	2	2	2	1	0	0
10778	36	166.9	66.3	23.8	121	67	10.8	0.9	6.4	218	254	32	156	91	5.2	2	1	1	1	0	0
10779	42	180.8	83.7	25.6	102	71	10.6	0.9	5.9	225	100	42	160	91	4.8	2	2	1	3	0	0
10780	36	168.2	75.9	26.8	110	82	15.4	1	9.4	299	134	56	219	88	5.3	2	1	0	0	0	0
10781	42	167.7	53	18.8	106	77	12	0.9	7.9	207	59	71	124	83	5.3	2	1	2	1	0	0
10782	38	175.2	76.1	24.8	132	80	11.5	0.9	7.2	184	146	41	118	94	5.2	2	2	0	3	0	0
10783	38	160	57.5	22.5	142	79	15.2	0.7	5.3	117	120	46	54	91	4.7	2	1	2	1	0	0
10784	37	167.7	80.9	28.8	98	63	13.8	0.7	6.7	230	166	51	152	88	4.6	2	2	0	2	0	0
10785	36	174.5	81.2	26.7	120	81	11.1	0.8	7	239	229	46	162	101	5.4	2	2	0	3	0	0
10786	44	168.2	56.9	20.1	131	81	8.6	0.7	5.6	208	73	81	111	91	4.7	2	1	0	3	0	0
10787	42	178	67.7	21.4	102	78	15.3	1.1	4.7	188	111	64	107	80	5	1	1	1	1	0	1
10788	36	172.5	66.7	22.4	123	72	10.6	0.8	6.9	187	164	37	120	93	5.1	2	1	1	0	0	0
10789	38	178.7	66.8	20.9	96	60	11	0.7	4.9	172	59	57	103	85	4.9	2	1	1	2	0	0
10790	43	178.4	61	19.2	128	66	19.9	0.6	6.5	213	42	83	115	80	5	2	2	0	3	0	0
10791	42	181.3	81.7	24.9	116	72	11.7	0.9	4.1	169	73	40	113	82	5.1	2	1	1	1	0	0
10792	38	182.3	74.7	22.5	136	77	10.6	0.9	6.2	225	263	46	138	92	5.6	1	2	1	3	0	0
10793	42	167.7	67.4	24	112	72	12.1	0.8	6.5	201	238	48	116	91	5	2	2	0	3	0	0
10794	42	167.4	66.4	23.7	126	90	15.8	0.9	5.5	220	100	51	148	115	5.4	2	1	0	0	0	0
10795	36	186.6	72.2	20.7	106	67	12.1	0.8	5.7	178	24	54	109	84	5.1	2	1	1	0	0	0
10796	43	180.7	69.7	21.3	130	87	13	0.8	7.3	191	51	62	112	95	5	2	1	1	2	0	0
10797	38	176.5	69.4	22.3	103	70	11.3	0.7	6.2	183	71	61	103	80	5.2	2	2	0	3	0	0
10798	38	181.8	72.4	21.9	120	68	13.1	0.8	6	132	54	42	75	82	4.6	2	1	1	1	0	0
10799	38	174.5	63.2	20.8	100	64	14.1	0.9	5.8	218	74	49	156	77	4.9	1	1	0	0	1	0
10800	38	173.5	62.4	20.7	130	70	15.2	0.7	5.4	190	50	72	106	87	5.1	2	2	0	0	0	0
10801	38	162.6	54.6	20.7	126	79	14.9	0.9	5.7	145	59	53	80	91	5.1	2	1	1	0	0	0
10802	38	169.1	56.9	19.9	125	69	13	0.8	2.8	200	71	107	82	101	5.2	1	1	2	3	0	0
10803	38	166.7	60	21.6	117	72	13	0.9	3.3	190	70	60	115	84	5	2	1	2	0	0	0
10804	41	175.5	68.1	22.1	124	83	11.2	1	8.2	304	203	66	208	96	5.1	2	1	1	0	0	0
10805	44	176.3	66.7	21.5	110	71	13.1	1.1	7.9	198	120	54	122	94	5.2	2	1	1	2	0	1
10806	38	163.6	78	29.1	127	92	12.6	0.9	4.1	205	117	50	134	113	6.2	2	1	0	0	0	0
10807	43	169.1	63.5	22.2	142	82	11.1	0.7	5.2	231	81	64	152	92	4.7	2	1	1	2	0	0
10808	42	173.8	59.8	19.8	102	63	12	0.9	6.3	155	80	39	99	81	4.8	2	2	0	1	0	0
10809	38	162.7	65.7	24.8	136	78	19.5	0.8	4.6	250	167	69	154	68	4.5	2	1	1	1	0	0
10810	36	179.5	74.6	23.2	109	72	14.6	0.8	5.5	156	120	38	98	101	5.4	1	1	1	0	0	0
10811	38	169.7	65.9	22.9	107	70	16.2	0.9	4.8	188	35	91	92	93	5	1	2	1	3	0	0
10812	36	179.8	63.8	19.7	110	64	21.3	0.8	4.6	145	37	52	81	91	5.2	2	2	1	0	0	0
10813	36	176.4	81.3	26.1	129	74	16.2	1	6.6	168	61	46	106	90	4.9	2	1	0	0	0	0
10814	42	164.7	73.5	27.1	108	72	13.8	0.6	5.7	188	280	39	110	85	4.9	2	2	1	1	0	0
10815	41	173.6	73.2	24.3	107	61	14	0.8	6.6	211	221	44	134	94	5	1	2	0	2	0	0
10816	42	170.3	66.1	22.8	123	86	10.6	1	3.2	210	94	81	112	88	4.4	2	1	1	3	0	0
10817	42	171.9	67.2	22.7	112	76	12.4	0.8	7.7	217	173	61	133	89	5	2	2	0	3	0	0
10818	42	177.7	88.1	27.9	133	80	17.1	0.9	6.9	208	195	50	131	82	4.9	2	2	0	0	0	0
10819	36	159.7	72.7	28.5	136	59	12.5	0.8	6.9	189	206	38	117	80	5.2	2	2	1	1	0	0
10820	36	175.8	65.3	21.1	109	73	17.1	0.8	3.8	181	162	57	100	95	5.4	2	2	1	1	0	0
10821	40	166.2	77.8	28.2	112	77	10.4	0.8	4.2	158	82	45	95	82	5	2	2	0	0	0	0
10822	41	169.4	58.9	20.5	138	88	8.8	0.8	3.9	174	92	53	103	98	5.2	2	2	1	0	0	0
10823	42	167.5	57.4	20.5	117	76	16	1	6	167	93	42	103	88	5	1	2	0	1	0	0
10824	38	170.1	58.7	20.3	107	56	13.4	0.9	5.3	158	67	71	76	85	5.2	1	1	0	3	0	0
10825	42	172.1	71.6	24.2	114	72	11.2	0.9	6	163	99	40	103	86	5	2	2	0	0	0	0
10826	37	154.4	58.2	24.4	121	76	19.1	0.7	5.7	239	59	75	143	84	5.1	2	2	0	1	0	0
10827	42	165.1	63.2	23.2	132	97	8.2	0.8	6.6	145	137	30	92	95	5.4	2	1	1	0	0	0
10828	42	175.6	57.1	18.5	101	62	17.5	0.8	4.7	167	69	70	87	84	4.9	2	2	0	2	0	0
10829	38	168.5	50.3	17.7	119	67	20	0.8	6	169	51	55	101	82	5.2	2	2	0	0	0	0
10830	41	171.3	71.9	24.5	122	82	11.4	0.7	6.3	200	58	41	142	96	5.1	1	1	2	1	0	0
10831	42	174	52.7	17.4	102	67	20.1	0.9	5.1	193	75	66	117	89	4.7	2	1	0	1	0	0
10832	38	161	57.5	22.2	115	58	12.3	0.7	4.7	200	70	56	133	86	5	2	1	2	1	0	0
10833	43	165.3	55.5	20.3	102	53	12	1	5.5	159	84	39	101	88	4.8	2	1	1	1	0	0
10834	44	167	65.3	23.4	125	76	14.8	0.8	6.2	238	276	51	144	87	5.4	1	1	0	1	0	0
10835	42	174.4	68.9	22.7	131	74	13	0.7	4.6	201	94	65	122	96	5.1	2	1	0	1	0	0
10836	42	152	51.9	22.5	154	96	15.6	0.8	5.7	155	106	41	96	91	4.9	2	1	1	1	0	0
10837	44	179.2	97	30.2	144	89	13	0.8	4.4	187	146	42	128	86	5.3	2	2	1	2	0	0
10838	38	165.1	53.3	19.6	93	59	18.3	0.9	6.9	178	88	75	87	80	5.4	1	2	0	3	0	0
10839	39	166.9	65.4	23.5	138	69	13	0.8	6.1	199	217	47	122	85	5	1	2	1	2	0	0
10840	42	174.1	93.6	30.9	115	76	12.4	0.7	6.2	195	128	47	127	106	5.4	2	1	1	2	1	0
10841	38	177.4	56.4	17.9	99	77	11	0.8	4.5	170	72	55	102	84	5	2	1	1	0	0	0
10842	43	163.4	55	20.6	89	63	9.7	0.7	3	175	67	52	102	87	5.3	2	2	1	0	1	0
10843	39	168.5	64.9	22.9	95	63	10.6	0.7	5.3	215	89	48	149	87	5.1	1	1	0	0	0	0
10844	44	168.4	77.1	27.2	123	75	8.5	0.9	2.8	183	181	40	117	95	5.6	2	1	0	0	0	0
10845	44	167.5	57.1	20.4	109	77	8.3	0.9	9.2	173	537	47	53	113	5	2	2	0	3	0	0
10846	42	171	76.3	26.1	123	79	17	0.9	7.1	223	127	47	151	89	5.3	2	2	1	1	0	0
10847	40	184.1	93.4	27.6	96	63	18.1	1	4.5	208	203	40	138	87	5.4	2	2	1	1	0	0
10848	42	162.1	52.6	20	103	68	14.6	0.9	4.6	191	93	49	122	85	5	2	2	1	0	0	0
10849	40	167.1	74.3	26.6	109	74	14.6	0.8	7.1	215	186	48	136	93	5.3	2	1	0	0	0	0
10850	36	170.7	63.8	21.9	113	79	13.6	0.8	6	175	157	41	113	82	5.1	2	2	1	3	0	0
10851	39	174.2	87.2	28.7	136	92	13.9	0.9	8.7	267	444	57	158	108	5.5	2	1	1	1	0	0
10852	36	175.5	80.4	26.1	127	84	15	0.8	7.1	199	149	47	125	106	5.6	1	1	1	0	0	0
10853	42	161.8	60.9	23.3	130	82	16.2	0.7	6.9	227	350	58	119	94	5.2	2	1	0	3	0	0
10854	40	185.6	95.3	27.7	135	87	12.1	0.8	8.6	163	119	47	92	99	5	2	1	1	1	0	0
10855	42	173.1	54.2	18.1	103	70	14.9	1	6.1	156	60	69	73	90	5	1	2	0	3	0	0
10856	42	178.8	77.7	24.3	126	86	13.9	0.8	6.3	203	124	54	129	96	5.3	1	1	1	1	0	0
10857	40	169.3	45.9	16	126	84	14.8	0.7	4.2	124	31	54	58	85	5.2	2	2	1	3	1	0
10858	38	168.6	47.9	16.9	114	72	12.9	0.9	4.6	193	60	68	107	87	4.8	1	1	1	1	0	0
10859	38	169.1	73	25.5	107	65	19.4	1.1	9.4	234	51	55	158	89	5.2	2	1	1	0	0	0
10860	43	166.4	91.8	33.2	122	94	22.8	1	8.2	234	222	58	140	172	6.3	2	2	1	2	1	0
10861	44	166.7	70.2	25.3	94	60	11.8	1.1	5.1	236	171	38	171	95	5.2	2	1	1	2	0	1
10862	40	162	95	36.2	124	69	16.3	0.7	7.5	212	82	63	133	98	5.7	2	2	0	2	0	0
10863	42	180.4	70.8	21.8	109	70	12.5	0.9	6.6	196	71	63	122	90	4.9	2	2	1	3	0	0
10864	38	165.1	59.4	21.8	120	72	12.6	0.6	5.2	181	131	55	106	87	4.7	2	1	1	2	0	0
10865	38	179.4	70.6	21.9	102	52	18.6	0.9	5.8	209	72	63	127	91	5.2	2	2	1	0	0	0
10866	36	175	65.1	21.3	130	74	17.3	0.8	4.2	201	95	59	125	102	5.6	1	1	0	0	0	0
10867	42	164.9	68.9	25.3	104	88	14.4	1.2	8.4	209	302	41	129	95	5.2					1	1
10868	44	171.7	73.5	24.9	111	78	13	0.8	7.8	198	98	87	98	100	5.5	2	1	1	2	0	0
10869	40	163.1	64.5	24.2	137	87	13.5	0.7	5.6	170	38	68	90	95	5	2	1	2	1	0	0
10870	38	159.4	48.9	19.2	102	68	20.2	0.7	5.8	201	69	61	128	94	4.7	2	2	0	3	0	0
10871	43	171	74.2	25.4	131	81	13.3	1.1	5.8	202	76	65	121	89	4.6	2	1	1	3	0	1
10872	36	185.5	83.2	24.2	146	85	8.5	0.8	7.9	165	160	70	72	91	4.9	1	2	1	3	0	0
10873	40	166.7	59.7	21.5	122	82	12	0.7	6.4	127	109	40	64	83	5.4	2	1	0	3	0	0
10874	44	174.7	66.3	21.7	123	71	15.3	0.9	5.4	178	51	57	112	89	5.2	2	1	1	2	0	0
10875	38	169.3	61.2	21.4	114	68	12.6	0.8	5.5	160	92	47	96	91	5.4	2	2	2	3	0	0
10876	41	166.7	64	23	135	83	15.3	0.9	6.2	205	72	47	139	83	5	2	1	1	1	0	0
10877	38	177	62.5	19.9	114	61	16.8	1	5.9	210	70	56	143	77	5.2	2	2	1	2	0	0
10878	38	174.5	72.9	23.9	108	66	9.4	0.7	5.6	213	81	43	149	81	5.1	2	2	1	0	0	0
10879	43	180.8	68.4	20.9	128	72	23.5	0.9	4.1	193	80	58	121	102	5.4	2	1	2	1	0	0
10880	43	173.2	72.3	24.1	113	69	13	0.9	5.5	153	46	58	83	77	5	2	1	0	0	0	0
10881	44	173.3	77	25.6	122	86	10.6	0.8	7.3	190	158	76	87	95	4.7	1	1	0	3	0	0
10882	43	165.7	60.3	22	129	89	12.1	0.7	6.2	194	110	64	108	101	5.2	2	1	2	3	1	0
10883	40	169.4	65.3	22.8	151	92	12	0.8	4.6	226	130	59	141	91	5.3	2	1	1	3	0	0
10884	38	167.9	57.6	20.4	106	60	12.4	0.8	2.9	168	58	53	103	86	4.9	2	2	1	3	0	0
10885	38	172.2	67.4	22.7	126	63	19.4	0.8	6.4	171	58	56	103	87	4.9	2	1	2	3	0	0
10886	42	166.8	91.8	33	120	79	14	0.8	6.8	238	120	58	164	87	5	1	1	0	0	0	0
10887	38	174.3	63.6	20.9	132	69	8.5	0.9	5.9	194	57	73	110	86	4.8	2	1	1	2	0	0
10888	42	175.8	58.9	19.1	119	76	13.5	0.9	5.3	174	41	76	85	94	5.2	2	1	0	0	0	0
10889	36	165.6	64.1	23.4	109	69	13.8	1	6.6	106	85	35	57	84	4.7	2	1	1	0	0	0
10890	38	179.7	92.1	28.5	133	85	10.1	0.8	4.8	172	76	54	104	92	5	2	1	2	1	0	0
10891	37	173.4	58.3	19.4	109	76	9.4	0.8	6.4	172	141	71	82	88	4.9	1	1	0	3	0	0
10892	42	158.2	48.9	19.5	93	60	11.4	0.8	5.3	186	118	49	119	83	4.6	2	1	2	1	0	0
10893	38	170.9	51.5	17.6	93	53	13	0.9	5	157	84	44	99	75	4.9	2	2	1	1	0	0
10894	42	176.7	67.4	21.6	110	64	16	0.7	5.3	180	96	68	95	86	4.9	2	2	1	1	0	0
10895	38	167.2	60.3	21.6	108	56	15.2	0.8	5.2	137	55	49	76	86	4.7	2	1	1	1	0	0
10896	38	163.5	67.1	25.1	119	72	13	0.9	8.7	173	54	66	92	103	5.5	2	2	1	3	0	0
10897	43	167.2	60.6	21.7	122	69	11.6	0.8	5.7	189	84	63	113	103	5.2	2	1	1	3	0	0
10898	38	175.3	69.1	22.5	116	71	16.3	0.8	6.4	143	86	44	80	79	4.9	2	1	0	0	0	0
10899	39	177.1	70.1	22.4	138	84	14.2	1	6.8	185	83	73	92	97	5	2	1	0	3	0	0
10900	44	185.7	79.2	23	109	70	10.7	0.8	5.2	239	97	51	161	100	5.3	1	2	1	1	0	0
10901	39	176.9	85.7	27.4	129	79	11.4	0.8	6.2	200	215	43	125	84	4.9	2	2	0	1	0	0
10902	38	170.8	61.6	21.1	100	58	18.6	0.9	5.4	187	44	56	121	80	5.4	2	2	2	0	0	0
10903	38	164	51.6	19.2	91	69	17.5	0.9	6.8	204	52	68	125	96	5.3	2	1	1	1	0	0
10904	42	167.7	71.8	25.5	96	54	11.7	0.9	5.8	202	67	61	125	100	5.3	2	1	1	0	0	0
10905	43	170.7	69.1	23.7	134	79	10.6	0.7	4.2	146	33	57	79	96	5	2	1	1	1	0	0
10906	39	171	77.9	26.6	138	89	11.8	0.7	6.4	185	284	36	107	95	5	2	1	1	2	0	0
10907	40	162.2	52.4	19.9	127	77	16.3	0.9	5.9	213	104	58	139	87	5.4	2	1	1	0	0	0
10908	42	170.4	90.1	31	121	97	13.4	1.1	5.2	210	277	35	135	88	5.3	2	2	1	1	1	1
10909	38	181	63.8	19.5	112	76	12.3	1	5.7	213	47	92	111	78	5	2	1	1	1	0	0
10910	38	171	68	23.3	120	86	7.9	0.9	5.3	228	206	50	147	94	5.4	2	2	1	2	0	0
10911	40	175.9	70.9	22.9	116	77	20.5	1	7.1	146	70	62	66	89	5.2	1	1	2	3	0	0
10912	42	161.1	58.6	22.6	108	77	18.1	0.8	6.2	198	66	52	126	88	5.1	2	1	0	1	0	0
10913	42	163	54.6	20.6	112	68	14.7	0.7	4.6	209	46	77	115	87	4.8	2	1	2	1	0	0
10914	40	162.6	55.2	20.9	137	96	14.3	0.8	5.5	210	62	55	133	84	5.3	2	2	0	1	0	0
10915	42	178.4	72.3	22.7	110	60	13.8	1	7.1	216	122	44	148	84	4.9	2	1	0	2	0	0
10916	38	168.9	63.6	22.3	139	72	17.1	1	6.1	207	81	61	128	88	4.8	2	1	1	1	0	0
10917	39	172.3	82	27.6	128	84	7.8	0.7	6.8	228	348	36	144	80	4.9	2	2	1	3	0	0
10918	36	169.3	72.6	25.3	121	77	19.6	0.7	5.4	151	48	48	90	83	5.2	2	2	2	0	0	0
10919	38	171.1	56.4	19.3	123	74	12.5	0.8	4.8	173	53	56	104	79	4.6	2	2	0	0	0	0
10920	36	170.1	79.9	27.6	123	85	13.8	0.8	6.9	231	442	41	134	96	5.8	2	2	1	1	1	0
10921	41	162.6	58.6	22.2	112	80	17.5	0.8	5.6	163	52	66	79	104	4.9	2	1	0	3	0	0
10922	38	163.3	61.6	23.1	94	61	18.6	0.9	3.6	194	208	51	113	92	5.1	2	2	1	1	0	0
10923	42	165.7	56.5	20.6	108	65	22	1	5.5	237	56	100	127	84	4.8	2	1	1	3	0	0
10924	38	171.3	78.4	26.7	123	64	10.7	0.9	6.8	184	79	39	122	91	4.7	2	1	1	3	0	0
10925	38	162.8	49.6	18.7	116	71	14.6	0.8	4.4	163	38	67	88	90	5.1	2	1	1	1	0	0
10926	43	173.6	60	19.9	104	83	11.8	1.1	6.9	269	84	59	189	91	5.1	2	1	0	3	0	1
10927	38	164	65.6	24.4	99	71	14.2	0.9	5.6	205	100	62	124	80	4.8	1	1	0	0	0	0
10928	43	164.9	59.8	22	117	67	18.8	1	5.9	175	51	65	98	114	5.4	2	2	1	3	0	0
10929	36	174.6	62.8	20.6	114	69	12.1	0.8	4.5	153	162	42	86	87	5.3	2	2	0	0	0	0
10930	42	173	57.6	19.2	134	72	9.6	0.9	3.3	204	72	60	128	85	5.1	2	1	1	3	0	0
10931	42	174.1	82.9	27.3	120	61	12.1	0.7	7	213	343	49	117	95	5.5	1	2	1	3	1	0
10932	42	175.2	83.6	27.2	133	82	13.9	0.9	8.1	226	122	63	137	111	5.7	2	1	1	3	0	0
10933	42	177.9	74.4	23.5	133	82	10.3	0.9	7.9	181	244	44	110	84	4.9	2	1	1	3	0	0
10934	43	179.6	78.5	24.3	124	89	15.8	0.9	6.6	212	218	41	141	92	5.1	1	1	1	0	0	0
10935	38	169	68.9	24.1	143	85	11.7	0.8	4.9	222	64	48	155	80	5.3	2	1	0	1	0	0
10936	42	166.5	62.5	22.5	106	56	16.4	0.9	6.7	239	108	73	140	92	5.3	1	2	1	3	0	0
10937	36	160.4	66.7	25.9	116	69	13.8	0.7	5	168	102	37	111	85	5.2	2	2	0	1	0	0
10938	36	174.7	69.6	22.8	140	80	14.8	0.8	8	249	145	85	140	86	5.2	2	2	1	3	0	0
10939	36	172.2	70.9	23.9	90	58	10.8	0.8	6.2	170	125	50	97	90	5.3	2	2	2	3	0	0
10940	40	174	92	30.4	139	74	65.1	4.5	6.7	218	258	34	145	99	5.3	2	1	1	1	0	1
10941	42	172.2	76.9	25.9	111	73	15	0.8	6.7	177	61	52	112	97	5.4	1	1	1	2	0	0
10942	36	169.3	68.4	23.9	100	63	14.4	0.8	6.7	158	136	51	90	86	4.8	2	2	0	3	0	0
10943	42	172.5	78.9	26.5	125	63	18.1	0.9	6.1	264	66	72	173	92	5.4	2	1	0	1	0	0
10944	40	174.5	81.2	26.7	126	92	17.2	0.8	7.3	232	188	47	151	91	5.1	2	2	0	3	0	0
10945	41	170	70.2	24.3	104	69	11.5	0.8	5	185	123	46	122	87	4.8	1	1	1	0	0	0
10946	43	181.9	63.1	19.1	106	76	21	1.2	4.6	232	117	169	41	81	5	2	1	1	3	0	1
10947	38	164.2	51.4	19.1	98	60	16	0.9	6.2	199	41	65	126	86	5.1	2	1	2	2	0	0
10948	38	167.5	60.9	21.7	97	62	14.6	1.1	4.4	239	123	73	147	86	5.3	2	2	1	0	0	0
10949	41	175.2	64.7	21.1	120	79	10.8	0.9	6.5	198	104	76	100	83	5	2	1	1	2	0	0
10950	38	173.6	56.3	18.7	130	59	12.9	0.8	4.9	160	33	64	87	80	4.8	2	1	0	0	0	0
10951	42	168.9	51.9	18.2	117	64	12.4	1	4.5	184	68	65	106	87	4.8	1	1	0	0	0	0
10952	42	164.2	50.4	18.7	117	76	17.5	0.8	5.7	214	47	118	92	91	4.9	2	1	1	3	0	0
10953	38	174.1	81.6	26.9	129	74	13.3	0.7	6.5	167	110	54	91	85	4.8	2	1	2	1	0	0
10954	36	174.3	76.3	25.1	105	69	9.3	0.7	5.9	222	134	48	146	88	5.1	2	2	1	2	0	0
10955	42	177.3	67.3	21.4	130	90	23.5	0.9	5.2	212	59	69	128	84	4.5	1	1	1	1	0	0
10956	39	160.5	58	22.5	113	57	7.1	0.8	6.6	150	62	46	87	88	5.2	1	1	0	1	0	0
10957	40	161.5	53.6	20.6	113	67	11.9	0.8	5	242	112	61	161	80	4.9	2	2	0	3	0	0
10958	44	180	77.6	24	134	77	9.7	0.8	6	198	131	67	113	90	5.5	2	2	1	3	0	0
10959	42	168.1	64.7	22.9	104	66	9.3	0.9	6.2	241	91	56	167	95	5.3	2	2	1	1	0	0
10960	42	172.7	80.7	27.1	117	85	14.6	0.9	6	170	196	49	90	97	5.2	2	1	1	1	0	0
10961	38	165	60.4	22.2	88	59	10.8	0.7	5.6	160	58	60	92	83	5	2	2	0	0	0	0
10962	42	169.7	65.6	22.8	128	77	14.4	0.8	6.8	157	28	90	58	86	5.3	2	1	1	3	0	0
10963	38	168	47.8	16.9	103	69	13.7	0.8	5.7	198	61	91	91	90	5.2	2	2	0	0	0	0
10964	39	158.2	73.1	29.2	113	69	14.7	0.7	6.6	234	52	49	168	92	5.5	2	2	2	1	0	0
10965	39	164.9	69.6	25.6	131	92	12.5	0.9	7	188	71	51	118	87	4.9	2	2	0	1	0	0
10966	44	173.1	75	25	127	82	6.4	0.7	6.8	171	151	36	108	106	6.1	2	2	1	2	0	0
10967	36	174.5	61.3	20.1	92	58	13	0.8	5.8	127	90	35	78	86	5.2	2	2	0	0	0	0
10968	38	164	57.4	21.3	103	60	11.9	1	6.8	203	101	56	137	86	4.7	2	2	1	1	0	0
10969	43	171.6	63.3	21.5	113	62	17.6	1.1	6.6	196	81	57	126	85	4.7	2	1	2	1	0	1
10970	44	170.4	70.6	24.3	126	86	6	0.7	6.5	215	271	44	138	142	6.5	2	2	0	3	0	0
10971	42	179.6	67.2	20.8	111	63	11.2	0.9	6.3	221	134	59	140	92	5.1	2	1	2	3	0	0
10972	42	168.1	61.8	21.9	110	69	18.8	0.9	6.3	204	54	61	133	103	5.4	1	1	2	2	0	0
10973	42	177.8	65	20.6	104	68	16.9	0.7	6.3	178	99	55	103	80	4.5	1	1	1	1	0	0
10974	36	170.7	81.3	27.9	138	84	19	0.9	8.7	325	235	59	237	90	5.1	2	2	0	3	1	0
10975	39	166.6	77.9	28.1	106	69	9.2	0.9	6	253	80	49	178	122	10.8	2	2	0	1	0	0
10976	37	161	77.3	29.8	137	82	18.2	0.9	7.4	214	210	44	139	87	5.4	2	2	1	2	0	0
10977	43	179.6	70.6	21.9	120	90	13.6	1	6.5	223	88	88	124	87	4.8	2	1	1	2	0	0
10978	44	173.5	81.3	27	102	70	14.2	0.8	6.1	237	167	39	167	97	5.4	2	2	0	0	0	0
10979	44	172.5	73.9	24.8	113	73	13.8	1	6.6	212	210	32	144	82	5.1	1	2	1	0	0	0
10980	40	165.1	60.9	22.3	93	71	17	0.9	7.4	203	125	63	121	106	5.4	2	2	1	1	0	0
10981	39	173.7	66.4	22	128	72	18.2	0.8	6.6	182	123	47	113	85	4.8	2	1	2	3	0	0
10982	39	172	71.8	24.3	132	71	12	0.8	7.1	174	146	48	105	87	4.7	2	2	1	2	0	0
10983	37	170.3	66.7	23	127	73	16.9	0.9	6.8	263	393	55	148	97	5.7	2	2	0	1	0	0
10984	39	168.1	78.6	27.8	118	76	12.7	0.9	8	217	198	55	126	91	5.2	1	1	0	3	0	0
10985	42	175.2	91.7	29.9	117	78	10.7	0.8	6.3	209	123	61	126	100	5.8	2	1	0	1	1	0
10986	36	168.5	68.6	24.2	135	84	10.1	1	6.1	184	133	50	111	98	5.2	2	1	1	0	0	0
10987	38	167.9	68.4	24.3	139	83	10.6	0.6	6.3	248	105	74	160	100	5.1	2	1	2	1	0	0
10988	41	177.2	83.2	26.5	124	94	19.6	1	6.6	200	50	61	126	115	5.6	1	1	0	3	0	0
10989	39	175.6	68.5	22.2	108	74	13.1	0.7	8.2	163	161	34	106	109	5.6	2	1	1	1	0	0
10990	42	188.2	77.3	21.8	115	72	12.1	0.8	5	202	95	64	118	84	5	1	1	0	3	0	0
10991	41	175.3	73.2	23.8	115	60	15.5	0.8	6.4	143	140	51	71	95	5.1	2	2	1	1	0	0
10992	42	167.6	61.8	22	121	71	20.2	0.9	6.4	189	94	48	120	86	5.4	1	1	1	2	0	0
10993	40	170.3	71.8	24.8	138	88	17.1	1.2	7.1	179	116	40	114	94	5.1	2	1	1	0	0	1
10994	40	168.7	70.2	24.7	116	70	15	0.7	4.1	232	160	57	152	93	5.1	2	2	1	2	0	0
10995	43	171.3	73	24.9	114	70	11.3	0.8	6.8	188	159	51	105	91	5.6	2	1	1	1	0	0
10996	43	175.3	82.2	26.7	122	82	12.2	1	7.1	282	190	54	192	100	5.1	2	1	1	3	0	0
10997	43	182	64.8	19.6	110	71	12.2	0.8	4	174	42	60	101	86	4.8	1	1	0	2	0	0
10998	41	176.7	73.4	23.5	108	74	12.9	0.9	5.6	246	180	31	173	88	4.9	2	2	2	1	0	0
10999	44	176.2	70.7	22.8	126	83	18.7	1	5.7	156	63	63	79	89	5.5	2	2	1	0	0	0
11000	43	182.3	74.1	22.3	115	64	13.1	0.8	6.1	214	51	58	134	90	4.9	1	1	0	2	0	0
11001	38	162.5	50.8	19.2	131	85	12.5	0.8	4.8	205	59	50	141	76	4.9	2	1	0	2	0	0
11002	39	171.1	79.7	27.2	115	73	16.5	0.8	6.1	181	93	42	121	158	8.5	2	2	1	0	0	0
11003	43	179.1	80.3	25	122	67	20.2	1.2	7	172	164	59	89	87	5.1	2	2	1	3	0	1
11004	44	170.8	66	22.6	125	66	14.5	0.7	6.7	195	47	61	116	99	5.1	2	2	0	2	1	0
11005	44	176	79	25.5	128	80	11	0.7	5.9	221	86	57	152	239	9	2	1	1	1	1	0
11006	42	177.2	107.1	34.1	124	82	12.8	0.9	8.3	208	84	59	126	124	7.3	2	2	1	0	0	0
11007	42	171	56.7	19.4	119	77	15.9	0.8	5.4	187	74	73	100	79	4.8	2	1	0	1	0	0
11008	42	176.1	64.3	20.7	137	84	9.6	0.7	4.5	185	136	55	107	102	5	2	1	1	1	0	0
11009	42	172.9	75.4	25.2	120	62	27.7	1	7.4	163	48	87	65	86	5	2	1	1	3	0	0
11010	41	170.7	72.1	24.7	125	89	14.5	0.9	5.1	250	89	65	161	122	5.7	2	2	1	1	0	0
11011	42	180.4	75.8	23.3	123	82	13.8	0.8	7.3	203	61	49	136	90	4.9	1	2	0	3	0	0
11012	38	172.6	65.2	21.9	112	67	16.7	0.9	6.8	148	70	50	84	87	4.9	2	1	2	2	0	0
11013	43	178.1	63.9	20.1	120	67	10.2	0.8	6.4	216	80	103	101	91	5	1	1	1	2	0	0
11014	36	172.7	74.7	25	119	74	8.7	0.9	6	138	202	33	73	90	5.4	1	1	1	2	0	0
11015	42	166.6	65.8	23.7	114	74	20.7	1.1	8	198	73	83	103	93	5.1	2	2	1	3	0	1
11016	42	171.2	63	21.5	136	68	12	0.8	6.7	172	48	56	106	95	5.3	2	1	1	0	0	0
11017	36	179.9	58.9	18.2	114	71	14.8	0.9	4.3	242	75	90	141	90	5.2	2	2	1	1	0	0
11018	38	175.7	64.3	20.8	104	63	14.5	1	7.3	213	142	49	143	89	4.8	1	1	0	2	0	0
11019	41	167.9	54.5	19.3	109	80	13.4	1	6.1	141	39	57	71	78	4.6	2	1	0	0	0	0
11020	39	173.8	74	24.5	130	84	13.2	0.8	5.1	189	661	41	54	192	9.7	2	2	2	0	0	0
11021	42	175.5	80.6	26.2	105	75	10	0.9	6.5	201	98	41	142	80	4.9	2	2	2	2	0	0
11022	44	167.6	65.9	23.5	127	75	9.8	0.6	4.4	215	135	68	125	98	5.1	2	2	1	3	0	0
11023	39	172.3	79.6	26.8	110	75	11.3	0.9	4.8	237	198	50	164	103	4.8	2	2	1	2	0	0
11024	42	164.3	61.7	22.9	98	60	16.4	0.9	7.5	207	151	67	122	90	5.2	2	1	0	1	0	0
11025	38	174.6	62.5	20.5	110	72	19.2	1.1	6.3	248	52	91	142	85	4.6	2	1	1	1	1	0
11026	43	173.5	83.9	27.9	117	72	18.5	0.8	6.1	175	150	46	102	84	5.2	2	2	1	0	1	0
11027	40	173.2	79.5	26.5	126	69	17	0.7	5.9	162	231	44	87	110	5.7	2	2	1	1	0	0
11028	42	170.6	64.8	22.3	117	74	13.7	1	8	165	107	83	71	95	5	1	1	2	2	0	0
11029	43	171.6	97.7	33.2	129	93	14.5	0.8	6.7	228	49	58	148	263	10.4	2	1	0	0	1	0
11030	42	174.7	74.5	24.4	121	79	14.3	0.8	4.6	206	153	41	138	84	4.7	2	1	1	3	0	0
11031	43	181.4	71.3	21.7	124	78	19.6	1	4	218	85	47	146	92	5.2	2	2	1	1	0	0
11032	37	169.2	83.8	29.3	110	59	9.1	0.7	5.6	170	167	57	84	84	4.9	2	2	1	1	0	0
11033	43	165.6	56.9	20.7	109	79	11.3	0.9	5	220	101	65	133	81	5.6	2	1	1	1	0	0
11034	38	180.9	63.3	19.3	115	59	21.4	0.8	5.6	201	69	50	132	88	4.9	1	1	0	1	0	0
11035	44	167.7	68	24.2	121	78	15.1	0.9	4.9	165	132	46	97	95	5.8	2	1	0	2	0	0
11036	42	171.3	71.6	24.4	112	68	10.6	0.9	6.2	215	76	50	147	78	4.7	2	1	1	0	0	0
11037	40	167.2	55.7	19.9	83	54	14.4	0.8	5	220	103	69	134	81	5.1	1	2	1	1	0	0
11038	38	178.2	63.2	19.9	100	64	9.6	0.7	4.6	153	58	64	76	86	5.1	2	2	0	0	0	0
11039	43	162.8	62.2	23.5	112	72	15.6	1	5.6	234	86	58	150	111	5.8	1	1	0	0	0	0
11040	44	177.8	78.9	25	113	70	16.5	1	6.3	177	94	48	115	95	5.5	2	1	1	1	0	0
11041	42	171.8	69.8	23.6	119	67	10.2	0.8	5.9	188	241	35	113	95	5.1	2	2	2	2	0	0
11042	41	168.1	70.9	25.1	123	73	10.6	0.7	5.6	234	100	57	158	86	5	2	1	0	2	0	0
11043	43	171.2	67.5	23	108	66	14.9	0.9	4.8	307	119	64	216	95	5.1	2	1	1	2	0	0
11044	44	178.8	72.9	22.8	117	91	13.1	0.8	7.8	243	285	43	156	94	5.4	2	2	1	0	0	0
11045	38	167.2	66.2	23.7	118	75	18.2	0.8	3.8	170	111	50	99	95	5	2	2	0	1	0	0
11046	41	175.3	76.3	24.8	117	58	12.8	0.6	5.7	229	82	79	132	91	5.3	2	2	1	3	1	0
11047	39	173.9	69.6	23	122	67	12.9	0.9	6.1	275	209	44	193	92	5.5	2	2	1	1	0	0
11048	38	168	65.8	23.3	118	63	15.7	0.6	5	212	101	46	151	94	5.1	2	2	1	1	0	0
11049	39	164.1	75.2	27.9	137	71	10.7	0.8	8.2	265	213	52	182	91	5.4	1	1	2	1	0	0
11050	42	169.4	64.4	22.4	114	64	20.1	1	7.5	190	147	58	112	91	4.7	2	1	1	3	0	0
11051	39	171.3	66.7	22.7	106	64	11.1	0.9	5.9	172	94	48	105	126	6.2	1	1	0	2	0	0
11052	44	172.1	68.9	23.3	98	72	11	0.7	5.6	225	150	53	147	89	5.4	2	2	2	3	0	0
11053	38	169.7	59.9	20.8	121	74	11.2	1	6.7	205	97	100	93	95	4.7	2	1	0	3	0	0
11054	41	176.4	64.5	20.7	97	51	15.2	0.7	4.5	181	81	48	118	82	5.6	2	2	1	3	0	0
11055	42	173.4	65.3	21.7	111	65	17.1	0.9	6.4	210	74	53	140	102	5	2	1	1	3	0	0
11056	44	170.1	76.3	26.4	153	96	12.9	0.8	7.2	205	132	49	129	93	5.4	2	2	2	2	0	0
11057	43	175.9	71.5	23.1	117	77	13.9	1.1	7.7	193	37	80	99	81	5	2	2	0	3	0	1
11058	39	160.6	70.8	27.5	120	79	12.8	0.9	5.4	196	110	60	115	85	5	2	2	0	3	0	0
11059	44	175.3	72.2	23.5	114	71	18.6	0.8	6.3	214	64	75	120	95	5.3	2	2	1	1	0	0
11060	44	159.3	45.6	18	127	87	12.3	0.7	5	193	57	77	106	93	5.2	2	2	0	3	0	0
11061	36	178.6	70.2	22	108	71	11.3	0.8	6.6	243	502	36	132	90	5.4	2	2	0	0	0	0
11062	42	165.9	70.6	25.7	117	86	14.4	0.9	6	210	128	42	142	97	5.6	2	1	1	1	0	0
11063	44	169.1	57.2	20	110	70	13.1	0.9	5.9	181	130	61	100	96	5.4	2	2	1	2	0	0
11064	39	162.3	52.4	19.9	101	63	14.4	0.8	4.4	149	37	58	74	89	5.3	2	1	2	0	0	0
11065	42	174.7	59.9	19.6	111	66	9.9	0.9	4.9	180	92	52	107	82	4.9	2	2	0	3	0	0
11066	40	174.8	81.8	26.8	115	78	10.4	0.9	6	178	56	40	124	87	5.3	2	2	1	0	0	0
11067	37	175.4	63.7	20.7	123	85	15.7	0.8	5.2	208	71	64	131	85	4.8	2	2	1	3	0	0
11068	42	177.9	101.4	32	149	92	13	0.8	6	224	121	52	152	123	6.7	2	1	1	2	0	0
11069	44	172.5	80	26.9	112	73	18.1	0.9	6	265	106	102	148	92	5.1	2	2	1	3	0	0
11070	38	172.5	72	24.2	120	67	13.6	0.9	6	181	100	48	112	83	5.1	2	2	1	0	0	0
11071	42	166.9	57.2	20.5	96	67	11.9	0.8	4.8	215	63	62	139	82	5.2	2	1	0	2	0	0
11072	42	170.6	54.1	18.6	119	74	11.4	0.8	6.8	194	43	101	84	94	4.7	2	2	0	3	0	0
11073	36	174	64.4	21.3	146	92	13.5	0.8	6.2	232	341	47	142	87	5.2	2	2	0	3	0	0
11074	39	165	61	22.4	115	78	13.6	1	7.5	270	149	49	191	88	5	2	1	2	1	0	0
11075	38	176.8	56.6	18.1	104	55	26.6	0.8	5.2	187	30	95	84	75	5	2	1	1	3	0	0
11076	42	169.9	75.9	26.3	106	75	11.5	1	6.8	233	166	62	146	88	5.2	2	1	1	2	0	0
11077	39	169	65.3	22.9	116	70	16.8	0.7	6.1	251	151	33	189	102	5.1	2	2	0	3	0	0
11078	38	172.4	50.5	17	104	66	23	0.9	5	175	45	86	85	86	5.2	2	2	0	0	1	0
11079	38	166.1	58.7	21.3	106	66	15.5	0.7	5.4	149	160	54	71	84	4.8	2	1	1	3	0	0
11080	39	181.7	77.7	23.5	137	87	16.2	0.8	5.2	194	56	54	128	87	5	2	1	1	1	0	0
11081	38	169.2	70.9	24.8	131	83	15.8	0.7	6	214	171	53	133	92	4.8	2	2	0	2	0	0
11082	38	185.8	74.1	21.5	120	68	8.9	0.8	5.7	169	56	57	102	89	5.2	2	2	0	3	0	0
11083	41	174.5	66.8	21.9	129	73	16.9	0.7	5.7	207	82	73	122	93	5	2	1	0	3	0	0
11084	40	168.2	72.6	25.7	118	78	13.8	0.9	6.9	223	182	54	145	105	5.3	2	1	0	1	0	0
11085	42	169.9	70	24.3	133	88	16	0.9	7.6	226	105	73	133	91	5.2	2	1	1	0	0	0
11086	42	175.4	103.2	33.5	112	81	12.7	0.9	9	203	173	43	129	100	5.9	2	1	1	1	0	0
11087	42	168.8	78	27.4	117	87	13.1	0.8	7	194	182	41	125	94	5.8	2	1	2	0	0	0
11088	38	172	88.4	29.9	137	78	13.8	0.8	5.7	162	324	31	74	95	5.1	2	1	1	1	0	0
11089	41	174.9	69.9	22.9	123	76	18.4	1.1	7.3	197	71	64	120	87	5.2	1	1	2	3	0	0
11090	38	180.5	66.4	20.4	110	72	14.5	0.9	6.2	238	155	63	158	85	4.8	2	1	0	0	0	0
11091	36	184.6	105.2	30.9	113	79	12.6	1	10.4	259	347	43	170	100	5.3	2	2	0	3	0	0
11092	38	169.8	45.5	15.8	100	62	16.6	0.6	4.7	121	52	60	53	87	4.9	2	1	2	0	0	0
11093	39	172.8	74.5	24.9	118	77	16.3	0.9	6.8	204	66	56	133	98	5.1	2	1	1	3	0	0
11094	42	162.1	61.2	23.3	103	57	19	0.8	4.3	196	83	50	125	87	5.2	1	1	1	0	0	0
11095	38	160.1	50.5	19.7	123	73	16.4	0.7	4.5	143	43	44	84	88	5.8	2	1	0	1	0	0
11096	43	178.6	66.8	20.9	109	65	11.9	0.9	5.7	155	128	34	95	86	5	2	2	0	0	0	0
11097	38	172.2	55.3	18.6	110	58	13.6	1	5.9	176	73	49	113	79	5.1	2	2	1	0	0	0
11098	36	164.9	62.3	22.9	129	80	13.2	0.8	7.9	255	97	65	163	98	5.7	2	1	0	3	0	0
11099	39	169.5	68.1	23.7	108	73	15	0.8	5.7	178	77	50	110	88	5.1	1	2	2	2	0	0
11100	44	174.6	58.1	19.1	118	70	14.8	1.1	5.6	269	71	98	159	88	4.9	2	1	1	3	0	1
11101	38	169.6	57.7	20.1	129	85	11	0.7	8.2	177	72	84	82	85	5.1	2	1	0	3	0	0
11102	38	180.9	81.5	24.9	140	83	18.9	0.9	6.7	199	71	49	136	91	5.4	2	1	1	0	0	0
11103	36	163.4	71.9	26.9	124	80	14.5	0.7	6.4	188	141	48	122	95	5.5	2	2	0	1	0	0
11104	38	165.5	58.5	21.4	94	61	14.1	0.8	6.2	215	108	62	128	87	5.1	2	2	0	1	0	0
11105	38	170.9	59.4	20.3	129	72	9.8	0.8	5.1	147	66	57	78	87	5.2	2	2	1	1	0	0
11106	42	168	64.8	23	126	86	11.4	0.7	6.6	211	93	65	127	87	5	2	2	1	3	0	0
11107	44	170.6	79.5	27.3	127	77	13.9	0.8	5.7	154	58	59	86	89	5.5	2	1	1	1	0	0
11108	41	182.9	77.4	23.1	122	72	15.9	0.9	6.1	200	134	53	128	94	5.2	2	2	1	1	0	0
11109	36	174.6	83.4	27.4	117	68	20	0.9	4.9	245	162	43	178	105	5.9	2	1	1	0	0	0
11110	40	171.8	75.5	25.6	113	80	16.3	0.8	6.5	224	115	57	153	95	5.1	2	1	0	0	0	0
11111	41	165.9	85.4	31	138	88	14	0.8	6.3	207	162	49	135	88	5.2	2	1	1	0	0	0
11112	36	182.1	94.9	28.6	121	81	8.3	0.7	6.5	201	122	38	139	90	5	1	2	1	0	0	0
11113	44	170.7	78.1	26.8	106	58	11.8	0.8	6.7	244	212	44	173	92	5.2	2	1	2	1	0	0
11114	43	164.4	55	20.4	135	82	10.7	0.7	5.7	214	56	114	86	63	4.9	1	2	0	1	0	0
11115	38	165.8	59.2	21.5	98	61	13.3	0.9	3.3	172	84	91	66	86	4.6	2	1	1	3	0	0
11116	36	180.8	89.3	27.3	119	72	12.1	1	6	164	64	52	96	86	5.1	2	1	1	2	0	0
11117	38	169.8	51.8	18	124	77	13.4	0.8	3.3	149	53	68	68	91	4.7	1	1	0	3	0	0
11118	41	186.5	112.6	32.4	147	106	13.6	1.2	8.9	272	424	40	174	93	5	1	1	1	2	0	1
11119	38	166.8	52.8	19	92	52	16.3	0.8	4.4	172	65	68	90	96	5.1	1	1	1	0	0	0
11120	44	175.6	82.9	26.9	145	94	11.7	0.9	5.7	214	167	67	119	97	5.3	2	1	1	2	0	0
11121	42	167.3	79.1	28.3	128	76	9.9	0.8	5.7	132	69	41	70	126	6.6	2	1	1	1	0	0
11122	39	164.6	48	17.7	113	73	15.6	0.9	5.4	194	51	59	120	85	4.9	2	2	1	0	0	0
11123	38	170.1	66.8	23.1	120	74	11.6	0.8	4.9	184	105	58	104	91	5.2	2	1	0	1	0	0
11124	44	170.5	92.3	31.8	116	64	15.3	1	7.6	168	144	38	109	95	5.2	2	1	1	0	1	0
11125	42	158.3	57.7	23	113	71	14.7	0.9	5	191	184	46	123	80	5	2	2	1	2	0	0
11126	40	170.4	60.9	21	126	71	11.7	0.6	3.4	193	60	88	89	88	5.1	2	1	2	1	0	0
11127	42	170.9	69.6	23.8	107	74	13.6	0.7	6.2	188	62	66	108	97	5.1	2	1	0	3	0	0
11128	42	180.4	66.7	20.5	100	65	12.9	0.7	5.7	211	82	54	134	82	4.9	2	2	0	0	0	0
11129	39	169.5	61.1	21.3	105	58	13.1	0.8	8.6	187	79	59	112	82	4.9	2	1	1	2	0	0
11130	44	174.8	79.5	26	123	77	16.6	0.9	5.5	196	66	76	101	81	5.4	2	2	1	1	0	0
11131	38	169.5	64.5	22.5	122	70	11.2	0.8	4.7	165	53	73	87	88	5	2	2	0	3	0	0
11132	40	172.7	64.6	21.7	117	82	12.6	0.8	8.9	160	418	61	48	82	5.4	2	2	1	2	0	0
11133	44	173	82.6	27.6	123	73	15.5	1	8.1	247	1169	40	77	155	7.2	2	1	1	2	0	0
11134	39	173.8	54.5	18	117	75	10.8	0.8	4.2	184	55	65	104	87	5.2	2	2	1	0	0	0
11135	44	174.8	56.3	18.4	123	69	14.7	0.7	6.1	145	59	41	93	90	5.1	2	1	0	0	0	0
11136	38	168.5	61.3	21.6	124	85	12.5	0.9	6.8	224	82	57	150	90	4.6	2	1	0	1	0	0
11137	37	178.2	84.5	26.6	116	69	13.1	0.8	5.9	238	283	47	151	93	5.3	2	2	0	1	0	0
11138	40	164.9	53.5	19.7	134	88	17.5	0.7	5.7	200	97	65	120	99	5	2	2	0	3	0	0
11139	38	166.6	65.3	23.5	103	63	18.4	0.6	5.4	198	98	77	110	83	5	2	2	2	3	0	0
11140	40	172.4	67.7	22.8	118	84	14.3	0.9	5.9	170	81	69	87	92	5.1	1	2	1	3	0	0
11141	38	164.4	56.6	20.9	103	62	14.5	0.7	5.8	188	61	73	99	90	5.1	2	2	1	1	0	0
11142	38	163.1	59.1	22.2	133	89	12.3	0.8	6.2	211	71	78	112	96	5.2	2	2	1	0	0	0
11143	40	166.7	63.5	22.9	107	61	17.7	1.1	5.8	210	48	83	118	94	5.3	2	1	1	0	0	0
11144	37	177.1	53.3	17	126	84	18.7	1	6	180	75	66	99	80	4.5	2	1	0	3	0	0
11145	38	175.8	67.3	21.8	129	77	20.1	0.9	5.3	175	40	60	99	83	4.9	1	1	1	1	0	0
11146	37	174.3	118.9	39.1	158	105	13.1	0.8	7.3	223	131	52	145	116	6	2	1	0	3	1	0
11147	40	168.7	56.4	19.8	106	66	16	0.8	5.4	132	41	63	58	91	5	2	2	0	0	0	0
11148	43	172.6	60.7	20.4	104	60	8.4	0.7	4.8	209	235	51	125	85	5.1	1	1	0	0	0	0
11149	44	172.4	74.9	25.2	127	92	31.4	2.6	7.7	221	129	67	136	94	5.2	1	2	1	3	1	1
11150	40	177	70.1	22.4	118	78	12.7	0.9	6.5	177	77	54	104	81	5	2	1	1	1	0	0
11151	43	173.9	75	24.8	138	78	11.8	0.8	6.7	235	233	67	135	92	5.1	2	1	0	1	0	0
11152	39	165.3	76.7	28.1	107	72	15.4	0.7	4.7	161	59	56	89	96	5.7	2	1	1	1	0	0
11153	38	172.6	61.5	20.6	126	86	15	0.7	6	170	93	58	98	102	5.2	2	2	1	3	0	0
11154	44	170.7	84.8	29.1	119	80	13.1	0.9	7	236	180	39	166	94	5	2	1	1	3	0	0
11155	42	170.9	75.8	26	147	96	7.7	0.9	5.4	245	408	45	155	89	5.3	2	2	0	2	0	0
11156	42	176	69.4	22.4	107	62	15.8	0.9	7	177	90	55	111	87	5	2	1	1	3	0	0
11157	43	169.7	68.5	23.8	134	78	16.5	0.8	6.7	161	127	52	88	81	4.9	2	1	1	2	0	0
11158	36	168	65.8	23.3	112	59	11.5	0.7	7.4	173	123	55	96	79	4.7	2	2	0	0	0	0
11159	41	166	51.9	18.8	126	75	15.5	0.9	6.7	200	232	62	105	144	6.5	1	1	0	1	0	0
11160	42	177.6	66.5	21.1	115	58	14.7	0.7	6.2	140	59	49	80	86	5	2	2	1	3	0	0
11161	36	180.7	80.5	24.7	121	83	16.8	0.7	5.8	175	60	54	108	87	4.9	2	1	1	1	0	0
11162	38	165.2	63.9	23.4	104	62	18.1	0.9	6.8	208	99	68	126	83	4.9	2	2	0	3	0	0
11163	38	176.8	69.7	22.3	123	72	13.3	0.8	7.7	219	97	71	132	93	4.8	2	1	0	1	0	0
11164	44	165.3	79.3	29	120	81	16.5	0.7	7.1	203	143	51	131	96	5.6	2	2	1	3	0	0
11165	38	166.5	52.9	19.1	125	83	12.4	0.9	5.6	192	49	66	112	81	5.1	2	2	0	0	0	0
11166	44	182.3	78.2	23.5	109	83	10.7	1	6.7	163	272	40	88	94	5.2	2	1	1	1	0	0
11167	37	184.7	78.4	23	121	62	15.2	0.8	4.5	100	38	39	50	75	4.8	2	1	1	0	0	0
11168	41	167.4	64.1	22.9	112	67	11.7	0.9	8.9	216	87	69	124	90	5.3	2	2	0	2	0	0
11169	40	169.6	90.6	31.5	111	74	11.8	0.7	6.4	225	86	36	160	98	5.4	2	2	1	1	0	0
11170	42	175.3	83.5	27.2	122	81	13.2	1	5.5	200	107	46	135	78	5.1	2	2	1	1	0	0
11171	38	170.8	54.4	18.6	133	83	10.3	0.8	6.2	162	38	64	88	86	5.1	2	2	0	1	0	0
11172	40	175.6	76.2	24.7	127	85	16.7	0.9	8.7	234	170	55	154	95	5.2	2	1	0	3	0	0
11173	44	180.9	78.4	24	125	92	15.4	0.9	7.2	252	139	65	161	89	5.1	2	1	1	1	0	0
11174	43	182.5	79.7	23.9	122	70	13.6	0.9	7.1	237	166	36	169	88	5.1	2	1	1	2	0	0
11175	38	172.5	74.9	25.2	114	67	16.4	0.9	6	173	87	51	105	89	4.6	2	1	2	3	0	0
11176	44	165.6	75.5	27.5	121	83	11.5	0.8	6.2	216	102	55	136	88	5.3	2	1	1	2	0	0
11177	44	173.8	82.4	27.3	117	81	12.3	0.8	8.1	195	492	43	96	89	5.5	2	2	1	3	0	0
11178	38	172.9	64	21.4	104	70	16.1	0.8	5.5	217	95	71	131	88	5	2	1	0	1	0	0
11179	38	179.9	70.8	21.9	102	67	10.9	0.8	5	188	63	55	116	90	5.1	2	2	1	1	0	0
11180	36	170.8	72	24.7	111	84	12.6	0.8	6	187	93	50	115	97	5.4	2	1	1	1	0	0
11181	38	181.3	72.9	22.2	139	81	10.2	0.8	6.3	163	123	55	88	96	4.8	2	1	1	2	0	0
11182	44	164.2	57.8	21.4	104	81	11	0.8	7.3	213	79	88	115	88	5.1	2	2	0	3	0	0
11183	42	165.3	65.9	24.1	119	86	11	0.9	5.5	196	90	60	122	80	5.1	2	2	1	2	0	0
11184	40	179.1	85.4	26.6	119	74	17.5	0.9	6.6	156	115	37	95	99	5.1	1	1	1	2	0	0
11185	40	171.4	88.6	30.2	129	86	18.1	0.8	6.1	192	107	48	118	103	5.4	2	1	0	1	0	0
11186	40	179.5	90.3	28	140	80	9.6	1	8	239	134	49	163	85	4.9	2	1	2	2	0	0
11187	44	168.5	60.1	21.2	113	74	9.8	0.8	6.7	194	88	63	114	105	6.3	2	2	1	3	0	0
11188	38	166	75.5	27.4	132	76	13.2	0.7	7.2	243	130	48	176	77	5.1	2	1	1	0	0	0
11189	40	170.5	68.7	23.6	117	78	11	0.8	5.2	229	229	53	140	92	5.2	2	2	1	3	0	0
11190	39	179.7	65.3	20.2	99	57	24	1.1	7.2	189	49	86	92	94	4.9	2	1	1	2	0	0
11191	36	168.7	64.2	22.6	111	63	13.4	0.8	5.5	180	51	57	111	99	5.2	2	2	1	2	0	0
11192	42	168.4	60.4	21.3	110	63	14.6	1.1	6.3	205	40	92	103	82	5	2	1	1	2	0	1
11193	38	173.9	71.9	23.8	121	68	14.7	0.8	4.6	206	117	50	133	92	4.9	2	2	1	0	0	0
11194	39	167.5	92.1	32.8	131	94	14.1	0.9	7.4	256	277	42	177	107	5.9	2	2	2	0	1	0
11195	36	168.2	66.7	23.6	110	76	9.6	0.6	6	114	68	39	55	100	5.4	1	2	1	0	0	0
11196	40	181.3	84.6	25.7	127	78	13.3	0.9	6.6	185	312	34	111	85	5.3	1	1	1	1	0	0
11197	37	169.4	80.4	28	125	79	16.4	0.9	7.9	215	107	38	156	88	5.1	2	1	0	1	0	0
11198	43	181.9	73.2	22.1	130	83	11.3	0.8	6.2	164	119	37	105	93	5.2	2	1	1	0	0	0
11199	37	174	71.2	23.5	92	59	15.7	0.9	5.9	197	81	46	130	100	5.3	2	1	0	0	0	0
11200	42	171.8	75.6	25.6	116	53	14.5	0.8	8.2	166	98	43	105	88	5.2	2	1	1	2	0	0
11201	36	170.4	65.2	22.5	124	80	18.7	0.9	6.8	226	385	73	120	85	5	2	1	1	3	0	0
11202	42	168.8	66.4	23.3	118	66	12.3	1	6.5	165	115	43	103	90	5	2	1	0	2	0	0
11203	42	160.3	59	23	106	64	11	0.8	5.1	237	144	66	153	88	5.3	2	2	0	3	0	0
11204	41	164.4	61.8	22.9	122	61	17.9	0.8	8.1	232	153	58	155	89	5.3	2	2	0	2	0	0
11205	36	166.4	57.8	20.9	128	73	17.4	1	6.1	160	97	50	89	82	5.1	2	2	1	3	0	0
11206	44	164.5	66.8	24.7	108	77	18.3	0.9	8.9	230	178	41	160	94	5.4	2	1	1	3	0	0
11207	36	161.7	71.9	27.5	107	71	17.1	0.9	7.3	160	66	41	97	99	5.4	2	1	1	1	0	0
11208	41	157.8	70	28.1	122	84	11	0.7	5.6	165	221	43	87	87	5.2	1	1	1	3	0	0
11209	37	175.9	80	25.9	126	70	15.3	0.7	5.9	150	230	32	82	85	4.8	2	2	0	0	0	0
11210	40	172.2	80.3	27.1	136	83	15.2	0.6	6.1	224	108	57	150	116	5.7	2	2	2	1	0	0
11211	38	170.4	68	23.4	113	68	20	0.8	5.6	165	70	49	105	89	5.1	2	1	1	2	0	0
11212	38	166	49.2	17.9	126	65	10	0.9	6.2	177	110	46	110	78	5	2	2	1	0	0	0
11213	36	181.4	90.6	27.5	104	67	16.1	0.9	6.2	188	127	44	127	88	5.1	2	2	2	0	0	0
11214	38	171.8	67.6	22.9	108	63	10.8	1	4.5	193	142	33	136	81	4.8	2	2	2	1	0	0
11215	38	173.3	76.3	25.4	122	71	13.9	1.2	6.1	234	68	64	154	85	5.2	2	1	1	1	0	1
11216	41	174.2	65.6	21.6	112	77	8	0.7	3.6	245	112	72	155	87	5.1	2	1	1	1	0	0
11217	38	168.9	63.2	22.2	103	66	9.7	0.8	5.8	191	172	41	126	89	4.8	2	1	1	0	0	0
11218	36	172.1	82.2	27.8	109	64	9.8	0.7	5	160	44	55	88	89	5	2	1	2	0	0	0
11219	43	163.8	64.1	23.9	110	63	8.5	0.9	5.8	189	88	52	117	82	4.9	1	1	1	1	0	0
11220	42	179.4	83.8	26	134	85	11.2	1.1	9.9	278	194	53	194	100	5.2	2	1	0	1	0	1
11221	36	177.3	64.3	20.5	122	72	11.8	0.7	5.5	163	36	48	100	86	4.8	2	1	1	1	0	0
11222	38	169.8	59.9	20.8	124	84	14.6	0.7	5.1	215	109	72	128	94	5	2	1	1	2	0	0
11223	36	172.4	83.6	28.1	104	77	12.8	1	7.8	238	154	52	158	93	5.2	2	1	0	2	0	0
11224	38	187.3	95	27.1	119	67	11.7	0.7	7	206	106	40	145	93	5.6	2	1	0	0	0	0
11225	37	166.3	50.7	18.3	123	80	15.9	0.6	5.2	188	140	58	100	83	5.1	2	2	1	3	0	0
11226	36	167.9	78.7	27.9	117	83	10.6	0.8	5.5	188	144	48	116	82	4.9	1	2	1	1	0	0
11227	40	172.6	70.9	23.8	126	72	10.8	0.7	4.8	175	81	54	108	98	4.9	2	1	1	2	0	0
11228	36	169.1	98.7	34.5	141	86	11.7	0.9	6.7	163	85	42	103	96	5.4	2	1	1	0	0	0
11229	38	162.8	61.8	23.3	149	86	16.9	1	5.5	185	62	64	108	87	5.3	1	1	2	3	0	0
11230	44	181.7	81.3	24.6	123	83	13.1	0.7	3.8	169	84	52	100	79	5.3	2	2	0	3	0	0
11231	44	168.5	63.5	22.4	116	59	13	0.7	4.2	189	61	41	131	126	6.1	1	2	1	1	0	0
11232	44	165.8	52	18.9	125	77	11.3	0.8	9.8	168	80	65	87	95	5.4	2	1	0	0	0	0
11233	40	172	79.2	26.8	116	81	15.8	0.7	7.8	213	150	67	126	104	5.2	2	1	1	1	0	0
11234	40	177.7	79.4	25.1	105	70	17.6	1	7.2	196	100	62	110	84	5.4	1	2	1	3	0	0
11235	36	173.7	89.8	29.8	143	105	11.6	0.9	9.5	251	213	49	173	83	5.4	2	1	1	1	0	0
11236	39	176	77.7	25.1	122	79	15.2	0.8	6.7	153	109	49	82	99	5	2	1	1	0	0	0
11237	36	170.6	76.2	26.2	106	69	9.8	0.8	6.1	182	159	52	106	85	5.3	2	2	0	3	0	0
11238	42	164.6	60.5	22.3	128	76	11.7	1	4.6	155	78	55	82	85	5.1	2	1	1	0	0	0
11239	39	172.5	67.1	22.6	111	62	14.2	0.9	6.5	233	81	58	163	96	5	1	1	1	1	0	0
11240	42	174.4	69.2	22.8	114	61	19.4	1	6.9	228	69	86	129	96	5	2	1	1	3	0	0
11241	36	171.8	66.8	22.6	125	78	14.1	0.6	7	201	121	40	133	88	5.2	2	1	0	1	0	0
11242	37	182.1	75.4	22.7	115	83	13.6	1	7.5	207	272	38	124	85	5.3	2	1	0	0	0	0
11243	44	162.9	56.5	21.3	133	89	13.1	0.7	6.1	257	123	88	149	106	5.6	2	2	0	3	0	0
11244	42	171	62.5	21.4	121	65	15.9	0.9	8.3	213	59	55	141	91	5	2	1	0	1	0	0
11245	42	165.4	56.6	20.7	104	62	18.1	0.8	5.9	206	37	70	125	93	4.7	1	1	1	3	0	0
11246	42	167.1	64.1	23	119	74	14.3	0.7	7.5	169	128	58	88	82	4.9	2	2	0	3	0	0
11247	43	175.2	77.1	25.1	126	86	10.7	1	6.8	206	737	43	73	113	5.9	2	1	0	1	0	0
11248	42	168.5	59.7	21	143	87	18.3	0.8	6.7	245	187	56	158	84	4.7	2	2	0	0	0	0
11249	43	180.1	75.4	23.2	136	69	11.6	0.9	9.1	181	83	68	103	95	5.3	2	2	1	3	0	0
11250	37	169.6	68.2	23.7	126	85	15.2	1	7.1	192	87	57	119	90	5.1	2	1	2	3	0	0
11251	41	178.5	82	25.7	117	77	15.1	0.9	6.1	194	220	43	116	89	5	2	1	0	3	0	0
11252	42	176.1	69.6	22.4	138	90	10.5	0.7	7.9	219	147	76	122	90	4.9	2	2	0	3	0	0
11253	37	166.3	81.9	29.6	128	76	12.9	0.8	7.9	198	180	37	132	90	4.9	2	2	0	1	0	0
11254	38	170.6	59.2	20.3	112	71	13.4	1.1	6	158	42	73	77	79	4.2	2	1	0	0	0	0
11255	43	158	63	25.2	117	63	20.6	1.1	5.6	231	151	46	155	102	5.2	2	1	1	1	0	1
11256	44	168.3	66.4	23.4	126	86	19.9	0.8	6	269	112	54	196	103	5.5	2	1	0	2	0	0
11257	38	167.1	81.3	29.1	117	76	16.5	0.7	5.4	163	129	46	96	170	7.8	2	2	0	3	1	0
11258	37	161.2	57.7	22.2	140	96	10.8	0.9	6.9	261	95	94	145	75	5	2	1	1	1	0	0
11259	42	164.5	53.7	19.8	122	81	5.7	0.7	6.9	182	94	41	120	92	5.2	2	2	1	0	0	0
11260	39	172	60.4	20.4	114	75	12.8	0.7	6.9	177	78	59	100	89	5	2	2	0	3	0	0
11261	42	174.4	65.8	21.6	104	82	13.6	0.9	5.9	144	37	50	84	85	5	2	1	1	0	0	0
11262	36	173.8	74.5	24.7	116	84	12	0.8	7.7	214	84	80	115	82	5.4	2	2	0	3	0	0
11263	43	174.8	56.4	18.5	130	81	12.3	1	5.5	158	89	49	88	81	5	2	2	1	3	0	0
11264	40	167	83.3	29.9	143	89	14	0.6	5.5	206	101	80	113	186	9.8	2	1	2	0	1	0
11265	38	172.7	66.6	22.3	123	74	12.2	0.9	6.1	193	91	38	132	136	6.7	1	1	2	0	0	0
11266	38	171.4	59	20.1	108	72	13.1	0.8	5.5	189	57	55	121	88	5.1	2	2	1	0	0	0
11267	38	174.6	60.5	19.8	111	77	14.8	0.6	3.9	143	27	61	76	87	5.2	2	2	1	0	0	0
11268	38	175.4	62	20.2	116	68	19.2	0.8	5.1	193	47	67	111	91	5.5	2	1	1	3	0	0
11269	36	177.9	65.7	20.8	109	70	16.2	0.8	5	195	106	61	122	84	5	1	1	0	0	0	0
11270	38	171.3	61.7	21	121	60	21.1	1	6.8	192	43	90	92	96	4.9	2	1	1	3	0	0
11271	44	163.6	63.6	23.8	125	81	13.3	0.7	6.8	213	213	60	120	92	5.3	2	1	1	2	0	0
11272	41	170.1	75.9	26.2	115	66	8.3	0.9	7.5	176	235	36	102	101	5	2	1	0	2	0	0
11273	38	157.2	51.1	20.7	115	63	16.4	1	6.2	158	64	52	96	75	5.3	2	1	1	3	0	0
11274	40	164.6	54.7	20.2	114	69	16.3	0.8	5.6	177	201	46	99	107	5.3	2	2	0	1	0	0
11275	38	167.3	51.5	18.4	103	66	13.1	0.6	4.8	197	83	61	123	85	5.1	2	2	0	1	0	0
11276	41	168.4	70.3	24.8	119	84	17.3	0.9	5.6	189	89	56	116	89	5.1	1	1	1	2	0	0
11277	38	168.9	80.1	28.1	130	78	9.8	0.8	7.8	272	190	58	188	87	4.9	2	1	2	0	0	0
11278	39	165.2	67.2	24.6	106	76	11.8	0.9	7.2	252	101	88	151	91	5.2	2	1	2	1	0	0
11279	36	165.8	63.8	23.2	100	73	9.9	0.8	7.7	167	108	71	80	87	5	2	2	1	3	0	0
11280	38	168.2	55	19.4	93	62	19.1	0.9	5.7	194	53	69	112	74	5	2	2	0	0	0	0
11281	44	174.7	67.1	22	119	89	13.1	0.8	5.1	170	48	88	70	88	5.6	2	1	1	3	0	0
11282	39	164.2	65.4	24.3	103	64	12.8	0.9	6.7	212	61	57	137	85	4.7	2	1	1	1	0	0
11283	38	167.4	59.9	21.4	119	70	11.4	0.8	5.6	176	52	66	94	88	4.7	2	1	0	0	0	0
11284	38	173	75.6	25.3	123	80	12.8	0.7	6.6	242	73	76	149	93	5.1	2	1	0	3	0	0
11285	43	165.6	54.3	19.8	114	62	17	0.9	4.8	185	57	77	91	72	5	1	1	1	0	0	0
11286	41	166.2	68.6	24.8	120	78	8.9	0.8	6.8	147	151	44	74	91	5	2	2	0	0	0	0
11287	36	171.8	61.6	20.9	116	63	10.8	0.9	5.9	189	85	70	105	94	5.2	2	1	0	3	0	0
11288	37	162	57.2	21.8	136	69	13.5	0.8	6.6	208	155	57	126	81	5.1	2	2	0	2	0	0
11289	40	170	76.5	26.5	121	73	16.9	0.9	7.6	232	351	41	153	84	5.1	2	2	0	1	0	0
11290	42	166.8	65.7	23.6	130	81	11.6	0.9	5.5	204	108	78	108	86	5.1	2	1	0	3	0	0
11291	43	175.1	82.2	26.8	135	80	13.3	1.1	8.1	184	218	47	108	86	4.9	2	1	1	2	0	1
11292	42	176.5	66.9	21.5	117	79	16.7	1	4	174	68	60	97	113	5.6	2	1	1	3	0	0
11293	41	172.3	78.6	26.5	121	73	15.2	0.8	7.6	175	80	66	91	102	5.2	1	1	1	1	0	0
11294	40	169.7	104.8	36.4	132	100	14.8	1	7.5	247	152	35	181	96	5.6	2	2	1	1	0	0
11295	37	167.9	68.6	24.3	120	78	18.4	0.8	7.7	209	246	54	120	93	5.1	2	1	0	2	0	0
11296	43	162.5	76.9	29.1	180	120	13.1	0.9	5.8	278	240	45	197	90	5	2	1	1	1	1	0
11297	39	166.6	57.4	20.7	111	78	15.5	0.9	5.7	214	57	62	134	87	4.9	2	2	2	1	0	0
11298	38	160.9	53.1	20.5	83	42	26	0.9	5.6	201	61	82	109	80	5.1	2	2	1	0	0	0
11299	43	184.4	89.2	26.2	122	82	12.8	0.8	6	174	97	55	101	113	5.3	2	2	0	3	0	0
11300	42	169.4	53.2	18.5	117	83	14.9	0.7	6	177	62	91	72	80	4.8	2	1	1	3	0	0
11301	42	178.6	70.4	22.1	129	86	8.2	0.7	6.9	184	61	105	66	92	4.6	2	2	0	3	0	0
11302	36	168.7	73.9	26	127	66	13	0.7	5.2	165	332	41	83	97	5.1	2	1	0	2	0	0
11303	42	162.1	55.4	21.1	102	76	14.9	0.9	5.2	167	381	45	83	87	4.7	1	2	0	1	0	0
11304	36	168.2	53.4	18.9	93	69	11.9	0.8	5.5	210	79	48	138	81	5.4	2	2	0	0	0	0
11305	44	169	69.9	24.5	121	71	13.9	0.9	7.1	279	87	45	202	92	5.3	1	2	1	1	0	0
11306	43	174.4	63.6	20.9	110	70	14.3	0.7	4.8	185	91	57	103	93	5.2	2	2	1	2	0	0
11307	38	179.2	99.8	31.1	139	84	13.8	0.9	7	204	63	42	144	143	7.7					0	0
11308	44	171.3	56.1	19.1	119	83	15	0.8	6.7	151	49	59	77	87	5.5	2	1	1	3	0	0
11309	37	170.5	64.4	22.2	104	63	11.5	0.8	6.1	141	43	66	63	83	5	1	1	1	0	0	0
11310	37	182.3	80	24.1	108	63	15	0.8	5.3	203	49	56	129	84	5	2	2	0	0	0	0
11311	38	169.7	67.7	23.5	117	81	16.7	0.8	6.3	184	162	38	114	87	4.6	2	2	0	0	0	0
11312	36	177.6	83.3	26.4	117	64	22.5	0.7	4.7	215	67	61	136	187	9.1	2	1	0	0	0	0
11313	38	179.6	74.5	23.1	100	69	18	0.9	10.4	158	86	46	94	85	4.8	2	1	0	0	0	0
11314	37	160.4	62.7	24.4	115	82	18.7	1	6.5	261	105	58	182	81	5.6	1	2	0	0	0	0
11315	39	178	76.2	24.1	114	75	11.4	0.9	5.9	199	60	54	131	92	4.9	2	2	2	3	0	0
11316	44	171.7	71.8	24.4	152	99	14.5	1.1	6.3	177	81	45	119	85	5	2	1	1	2	0	1
11317	44	162.3	60.9	23.1	144	94	12.5	0.8	3.2	163	97	65	82	91	4.8	2	1	2	3	0	0
11318	43	171.7	78.6	26.7	126	77	13.4	1.1	8	198	91	80	108	90	5.1	2	1	2	0	0	1
11319	42	166.5	57.8	20.8	103	71	19.6	0.7	5.8	235	65	91	131	96	5.1	2	1	2	2	0	0
11320	42	170	50.4	17.4	122	78	8.6	1.2	7.6	180	101	78	88	88	4.9	2	1	1	3	0	1
11321	42	162.9	49.6	18.7	115	61	11.7	0.6	4.1	117	135	38	60	101	5.4	1	2	0	0	0	0
11322	38	179.3	75.8	23.6	113	68	16.9	0.8	7.4	232	75	63	159	90	5.3	2	1	1	3	0	0
11323	42	183.9	91.1	26.9	138	92	8.3	0.9	9.1	215	216	55	124	106	4.7	2	1	0	3	0	0
11324	37	177.3	67.4	21.4	125	80	15.2	0.9	8	196	146	38	129	87	5	2	2	0	3	0	0
11325	43	172.6	64.3	21.6	110	88	15.5	0.8	6.2	193	66	54	121	83	4.9	2	1	1	1	0	0
11326	42	163.9	57	21.2	118	74	16.4	0.9	5.2	213	75	62	133	83	5.4	1	2	0	1	0	0
11327	42	169	58.4	20.4	130	88	15.6	0.8	6.4	246	68	71	157	91	5.1	2	2	0	3	0	0
11328	42	169.9	59.9	20.8	114	59	11.1	0.8	5.4	164	42	54	98	88	5.3	2	2	0	0	1	0
11329	43	173.1	66	22	118	74	10.1	1	7	137	76	39	83	93	5.2	1	1	1	1	0	0
11330	36	183.1	94	28	112	84	11.8	0.9	8.8	205	338	39	123	89	5.2	2	2	1	1	0	0
11331	41	171.7	69.3	23.5	95	62	15.8	0.8	5	200	115	40	139	86	5	2	2	1	3	0	0
11332	42	174.8	60	19.6	127	90	8.6	0.8	4.7	170	116	65	85	85	5.4	1	2	0	2	0	0
11333	42	168	94.1	33.3	122	77	13.3	0.9	7.8	166	88	50	96	88	5.4	2	1	0	3	0	0
11334	36	178.9	95.6	29.9	106	71	11.7	0.9	7.6	216	224	51	135	85	5.3	2	1	0	1	0	0
11335	42	175.4	71.4	23.2	122	78	19	0.8	5.3	160	76	55	91	84	5	2	1	1	2	0	0
11336	42	166.8	56.3	20.2	108	71	14.8	0.8	5	186	54	52	116	80	5.2	1	1	0	0	0	0
11337	40	180.6	72.8	22.3	128	73	10.4	0.8	7	170	101	47	104	89	5	2	1	2	0	0	0
11338	36	180.5	69.1	21.2	112	58	12.7	0.9	8.8	186	54	73	99	85	5	2	1	1	0	0	0
11339	43	173.6	64.2	21.3	97	53	12.7	0.9	6.5	170	75	51	106	98	5.1	1	1	0	1	0	0
11340	42	174.6	62.7	20.6	135	93	8.5	0.8	5.4	238	164	48	155	103	5.7	2	1	0	3	0	0
11341	44	172.5	61.1	20.5	119	73	8.1	0.9	8.4	202	264	56	111	91	5.2	2	2	1	3	0	0
11342	40	176.2	72.7	23.4	88	64	11.8	0.8	6.6	190	319	45	90	89	5.2	2	2	0	1	0	0
11343	42	168.1	53.9	19.1	107	65	13.1	0.8	6.5	226	48	73	141	82	4.9	2	1	1	1	0	0
11344	38	168.2	95.7	33.8	138	81	11.6	0.9	6.6	264	199	46	181	82	4.8	2	2	0	0	0	0
11345	36	174.7	90.2	29.6	117	79	14.1	0.9	7.5	213	163	41	143	85	4.9	2	2	1	0	0	0
11346	43	168.9	77.5	27.2	129	85	8.9	0.7	5.1	171	189	69	81	86	5.8	2	2	0	0	0	0
11347	43	170	64.2	22.2	129	81	11.5	0.9	5.2	184	84	54	116	93	5.1	2	1	0	1	0	0
11348	41	177.8	67.9	21.5	130	75	10.4	0.8	2.8	234	158	42	161	100	5.3	2	1	1	0	0	0
11349	39	176.9	71	22.7	120	80	13.8	0.9	5.8	189	53	64	119	92	4.9	2	2	0	3	1	0
11350	43	170.7	67	23	125	89	11.5	1	7.4	252	221	40	178	89	5.3	2	1	1	1	0	0
11351	38	173.6	59.4	19.7	119	75	16.9	0.8	5.7	180	46	57	113	89	5.1	2	1	1	0	0	0
11352	42	168	62.2	22	127	91	13.1	1	7	253	118	68	169	89	4.8	1	1	0	3	0	0
11353	38	162.9	60.3	22.7	114	69	14.7	0.8	4.2	180	96	52	110	94	4.8	2	1	0	3	0	0
11354	41	170.2	61.8	21.3	103	64	12.6	1	6.6	154	84	46	94	95	5	2	2	2	0	0	0
11355	44	167.1	56.7	20.3	124	78	11.6	0.9	7	146	71	65	64	76	4.9	2	2	0	3	0	0
11356	36	173.3	83.6	27.8	127	84	10.2	0.8	3.6	195	120	46	121	125	5	1	1	1	0	0	0
11357	44	171.3	60.3	20.5	105	72	13.9	1	7	166	145	63	76	77	5.1	2	2	1	3	0	0
11358	44	161.4	55	21.1	117	67	14	0.7	6.1	217	85	82	126	85	5.3	2	2	1	3	0	0
11359	42	184.2	87.9	25.9	122	91	13.8	0.8	6.6	250	282	45	166	84	4.9	2	2	2	3	0	0
11360	40	166.2	64.4	23.3	129	86	21	0.8	5	284	136	78	182	108	5.6	2	2	0	3	0	0
11361	43	181.6	73.2	22.2	126	80	13.4	0.9	4.6	186	49	78	100	87	4.8	1	1	2	1	0	0
11362	42	171.1	59.1	20.2	126	71	14.8	0.7	4.6	174	53	50	106	91	5	2	1	1	2	0	0
11363	36	165	72.7	26.7	96	66	11.8	0.7	5.4	166	119	44	106	94	5	2	2	1	3	0	0
11364	36	166.8	60.1	21.6	94	64	10.8	0.8	6.9	195	72	59	117	88	5	2	1	1	3	0	0
11365	42	169.7	57	19.8	115	77	17.4	0.7	4.9	176	47	84	80	88	4.9	1	1	1	0	0	0
11366	38	163.1	61.8	23.2	129	82	12.6	0.8	4.1	209	94	109	88	91	5.1	1	1	0	0	0	0
11367	36	169.9	60	20.8	116	82	11.3	0.7	6.7	214	89	65	134	92	5.4	2	2	0	3	0	0
11368	43	173.8	58.4	19.3	117	72	12.6	0.9	6.5	237	66	92	136	81	5.2	1	1	1	2	0	0
11369	41	161.9	76.4	29.1	135	77	23	0.8	6.2	272	92	56	192	89	5.2	2	1	0	1	0	0
11370	36	175.4	65.8	21.4	107	74	12.3	0.9	6.1	145	72	46	86	95	5	2	2	1	1	0	0
11371	42	163.3	56.4	21.1	104	68	14.8	0.9	3.9	216	93	91	107	84	4.9	1	1	0	1	0	0
11372	42	173.9	70.7	23.4	131	89	9.4	0.9	5.4	198	84	60	124	95	5.1	2	1	1	3	0	0
11373	42	173.3	72.7	24.2	136	70	12.1	0.7	4.4	170	147	52	88	88	4.9	2	2	1	0	0	0
11374	38	163.6	57.5	21.5	100	64	12.9	0.6	5.5	189	59	68	106	84	5.1	2	2	1	0	0	0
11375	41	175	87.8	28.7	127	85	12.2	0.8	6.8	211	118	52	135	76	4.7	1	1	0	0	0	0
11376	40	176.5	68.6	22	117	66	6.5	0.8	5	169	106	47	103	91	5.5	2	1	1	0	0	0
11377	38	167.1	74.5	26.7	136	84	10.9	0.7	6.5	321	205	51	244	92	5	2	1	0	1	0	0
11378	42	171.3	61.1	20.8	109	63	11.5	0.8	6.1	217	42	66	142	99	5.2	2	2	1	3	0	0
11379	38	167.1	56.3	20.2	102	73	13.2	0.9	6.3	141	92	56	68	85	4.5	2	2	1	3	0	0
11380	37	172	71.3	24.1	131	85	13.6	0.9	7.4	152	54	47	88	86	5.1	2	2	1	3	0	0
11381	44	172.9	71.7	24	139	83	12.6	0.8	3.1	199	172	61	122	80	5	1	1	1	0	0	0
11382	37	184.5	93.6	27.5	118	82	14.3	0.9	6.9	205	90	59	126	87	4.8	2	2	1	3	0	0
11383	38	175.7	69	22.4	110	72	17.2	0.8	6.9	206	56	66	126	92	5.3	1	1	0	0	0	0
11384	40	171.8	64.1	21.7	111	71	9.5	0.8	5.5	213	104	45	143	96	5.5	2	2	2	0	0	0
11385	38	174.6	66.7	21.9	115	73	17.5	0.9	6.6	180	64	43	122	94	5	2	1	1	1	0	0
11386	43	177.9	61.8	19.5	138	98	13.3	0.9	6.7	167	46	68	85	77	4.9	2	2	1	3	0	0
11387	41	168.9	72.4	25.4	130	74	8.5	0.8	4.9	176	109	41	111	91	4.9	2	1	1	1	0	0
11388	40	184.4	73.9	21.7	126	74	13.6	0.9	5.5	148	42	62	75	91	5	2	1	1	1	0	0
11389	36	178.2	77.9	24.5	112	73	11.1	0.7	5.6	172	78	39	112	84	5.3	2	2	0	1	0	0
11390	40	169.3	71.2	24.8	127	78	17.7	0.8	7.4	155	150	32	94	98	5.1	2	1	0	1	0	0
11391	36	178	77.5	24.5	111	71	14.2	0.8	6.9	266	188	54	187	97	5	2	2	0	3	0	0
11392	38	163.2	53.7	20.2	120	60	15.2	0.9	6.4	239	47	116	114	84	5.2	2	1	1	3	0	0
11393	42	164.4	60.5	22.4	109	76	10.1	0.8	5.8	172	61	62	97	96	5.1	1	1	1	3	0	0
11394	37	174.9	78.7	25.7	109	66	12	1.1	6.9	198	286	42	105	85	4.7	2	1	1	3	0	0
11395	37	169.2	92.2	32.2	124	88	12.2	0.8	4.5	243	167	48	164	90	5.5	1	2	1	0	0	0
11396	42	165.4	56.8	20.8	114	76	14.1	0.8	3.5	218	52	79	130	84	4.7	2	2	0	3	0	0
11397	44	171.6	89.3	30.3	128	83	17.2	1	7.1	255	174	42	186	93	5.6	2	1	2	1	0	0
11398	43	178.4	76.9	24.2	126	63	12.7	0.9	6.7	165	150	34	105	85	5	2	2	0	3	1	0
11399	42	168.6	64.2	22.6	116	65	15.7	0.8	6.5	174	122	57	94	92	5.1	2	2	0	3	0	0
11400	43	166.8	56.1	20.2	135	76	15.9	0.8	4.4	168	79	48	98	95	5.4	2	2	0	1	0	0
11401	41	166.9	68.6	24.6	114	71	13.1	0.9	6.5	197	137	47	130	84	4.9	1	1	1	2	0	0
11402	42	166.3	58.4	21.1	129	83	13.1	0.8	6.6	201	84	62	123	88	5	2	2	0	3	0	0
11403	43	172.8	74.4	24.9	132	88	14.2	0.9	6.7	197	93	61	116	84	4.8	2	1	0	2	1	0
11404	40	167.1	75.6	27.1	147	85	11.3	0.9	5.8	242	167	53	166	100	5.7	2	2	2	2	0	0
11405	44	185.5	79.2	23	116	84	14	0.8	8.1	244	108	75	146	97	5.3	2	1	0	3	0	0
11406	39	162.9	57.4	21.6	116	56	13	0.8	4.8	133	58	51	71	78	5.1	2	2	0	0	0	0
11407	38	169.9	56.8	19.7	112	66	11.7	0.7	4.5	195	60	58	125	86	4.9	2	1	2	1	0	0
11408	42	169.8	81.9	28.4	124	97	25.8	1.2	5.3	161	197	40	88	99	5.5	1	2	1	0	1	1
11409	43	174.3	79.1	26	134	81	13.5	1	6.6	212	108	48	142	96	4.7	2	1	1	1	0	0
11410	40	172.7	64.5	21.6	126	79	16	0.8	7.3	272	130	57	193	94	5	2	2	2	2	0	0
11411	39	169.9	70.7	24.5	106	68	14	0.9	6.2	213	105	60	134	82	5.1	2	1	2	0	0	0
11412	38	171.7	61.2	20.8	122	83	13.6	0.8	6.5	206	89	79	110	85	4.9	2	2	2	3	0	0
11413	38	178	56.1	17.7	133	80	13.2	0.7	5.4	169	65	48	111	93	5	2	1	0	1	0	0
11414	39	180.3	61.9	19	137	79	12.6	0.9	5.3	186	46	71	100	87	5	1	1	1	1	0	0
11415	44	169.6	70.7	24.6	99	79	10	0.9	5.5	217	91	69	128	90	5.1	2	1	1	1	0	0
11416	44	181.4	68.7	20.9	115	83	17.9	0.8	5.4	214	51	74	128	93	4.7	2	1	2	1	0	0
11417	44	179	66.3	20.7	126	79	11.5	0.7	4.5	186	130	57	108	101	5.6	2	2	0	2	0	0
11418	37	175.4	62.5	20.3	109	76	8.7	0.7	6.3	237	95	63	154	87	5	2	1	0	0	0	0
11419	43	178.1	87.1	27.5	136	61	8	0.9	7.7	201	200	45	121	88	5.2	2	1	1	0	0	0
11420	39	169.1	72	25.2	127	92	14.6	1.1	6.5	193	111	46	117	92	5.1	2	1	1	0	0	0
11421	38	174.6	59.9	19.6	125	44	16.4	0.9	4.5	186	80	80	95	83	5.1	2	2	0	2	0	0
11422	40	176.9	67.3	21.5	132	76	12.2	0.7	3.7	200	118	51	133	127	7.6	2	2	0	1	0	0
11423	43	170.7	70.6	24.2	130	83	15.9	0.8	6.5	193	82	52	122	96	5.8	2	1	2	0	0	0
11424	38	166.9	47.9	17.2	106	61	11.5	0.9	5.7	178	82	71	86	91	5.1	1	2	1	2	0	0
11425	40	163.7	57.9	21.6	109	64	9.1	0.7	4.6	151	86	29	101	91	5.3	2	2	1	1	0	0
11426	43	172.6	66.3	22.3	103	66	10.1	0.9	5	244	90	55	174	87	5.1	2	1	1	2	0	0
11427	40	168.1	69.7	24.7	147	86	13.4	0.8	7.3	225	553	53	107	93	5.6	2	1	0	3	0	0
11428	43	170.9	60.4	20.7	134	97	9.4	0.8	7.1	157	281	35	80	87	4.7	2	1	1	2	0	0
11429	38	166.8	58.2	20.9	116	78	12.5	0.8	6.1	187	72	61	111	95	5	1	1	0	1	0	0
11430	38	164.5	56	20.7	110	68	11.7	0.8	5.1	191	61	85	94	85	5.4	2	1	2	0	0	0
11431	40	165.7	69.3	25.2	126	82	14.8	0.8	5.9	140	91	43	81	89	4.7	2	1	1	2	0	0
11432	43	169.3	52.8	18.4	123	84	11.5	0.8	6.2	213	62	126	74	98	5.5	2	1	2	3	0	0
11433	40	173.1	60.5	20.2	133	84	11.2	0.8	4.4	141	82	50	73	86	5.3	2	2	1	1	0	0
11434	44	167.4	74.3	26.5	109	77	10.4	0.7	6.7	218	312	30	146	106	7	2	2	1	3	0	0
11435	39	173.1	70.2	23.4	126	82	21.8	0.8	7.7	182	145	47	106	94	4.9	2	1	1	1	0	0
11436	44	176.9	80.8	25.8	127	84	15.4	1	5.1	199	140	49	125	106	5.6	2	2	0	1	0	0
11437	38	170	65.7	22.7	120	64	14.1	1	4	192	72	59	118	90	5	2	1	0	3	0	0
11438	40	172.1	82.2	27.8	122	60	14.2	0.8	7.7	226	45	41	163	82	5	2	1	1	1	0	0
11439	36	179.2	103	32.1	137	68	12.3	0.7	5.9	198	175	41	132	83	5.1	2	2	0	1	0	0
11440	40	167.2	72.7	26	144	75	20.2	0.8	7	164	41	97	59	90	5.3	2	1	1	1	0	0
11441	36	173.1	65.9	22	137	84	12.3	0.8	6.7	136	97	41	83	85	5	2	2	0	0	0	0
11442	42	165.7	63.2	23	135	74	18.1	1	5.2	249	75	76	157	100	5.1	2	1	0	3	0	0
11443	38	179.6	60.6	18.8	120	66	18.3	0.7	6.6	181	78	65	103	81	5.5	1	1	2	2	0	0
11444	37	168.5	68.6	24.2	120	67	10.4	0.8	3.8	145	82	36	89	91	4.9	2	1	1	3	0	0
11445	42	173.1	50.9	17	104	67	14.9	0.7	4.8	173	89	84	74	89	4.9	2	2	2	2	0	0
11446	36	164.6	65.8	24.3	125	80	12.9	0.8	5	130	159	36	72	100	5.5	1	1	1	1	0	0
11447	36	169.7	74.6	25.9	108	69	6.6	0.8	6.8	163	137	44	91	98	5.2	2	2	2	1	0	0
11448	42	182.1	71.1	21.4	116	62	15.8	0.8	6.5	185	51	77	99	80	4.5	2	1	1	3	0	0
11449	38	178.2	71.8	22.6	135	82	9.3	0.7	4.7	146	77	59	74	80	4.8	2	2	1	3	0	0
11450	44	170.3	74.5	25.7	120	81	13.5	0.7	4.8	226	286	41	153	86	5.8	2	1	2	0	0	0
11451	38	180.3	71.3	21.9	128	62	11.1	0.9	6.5	153	47	51	86	93	4.9	2	2	1	3	0	0
11452	39	180.1	89.8	27.7	122	67	10.8	0.9	5.3	168	51	52	101	85	5.3	2	1	1	1	0	0
11453	38	174	60.8	20.1	122	76	10.5	0.9	4.8	176	64	66	97	82	4.7	2	1	1	0	0	0
11454	40	178.7	87.4	27.4	113	64	15.8	0.8	7.2	180	61	71	97	89	5	2	1	0	3	0	0
11455	39	171.6	75.9	25.8	125	62	15.6	1	6.2	148	87	52	80	96	5.6	2	1	1	2	0	0
11456	37	174.3	70.2	23.1	125	70	8.9	0.7	5.8	169	94	54	93	78	4.8	2	1	1	1	0	0
11457	40	173.8	67.5	22.3	114	83	14.9	0.9	5.5	213	87	50	137	91	5.3	2	1	0	1	0	0
11458	44	177.9	69.2	21.9	124	79	11.5	0.6	5.5	165	89	49	97	89	5.2	2	2	1	1	0	0
11459	39	178.2	59.7	18.8	126	73	15.1	0.9	5.5	184	63	71	97	93	5	2	1	1	1	0	0
11460	42	178.1	68.9	21.7	92	59	10.7	0.8	4.3	148	73	42	89	85	5	1	2	1	0	0	0
11461	43	172.1	83	28	106	69	10.7	1	9.2	226	348	42	136	83	5.1	2	1	2	0	0	0
11462	37	173	81.4	27.2	117	78	17.1	0.8	4.5	210	121	72	113	88	5	2	2	0	3	0	0
11463	38	173.4	68	22.6	127	84	13.3	0.9	4.5	181	91	44	123	94	5.6	2	1	1	3	0	0
11464	39	170.6	74.2	25.5	131	81	8.9	0.8	6.5	177	222	44	100	84	5	2	1	1	0	0	0
11465	42	175.6	102	33.1	132	83	16.2	1.1	6.4	215	189	49	134	94	5.3	1	1	0	1	0	1
11466	36	175.4	68.9	22.4	100	74	14	0.8	5.5	153	65	33	104	86	5.1	1	1	0	0	0	0
11467	42	172.4	58.5	19.7	113	74	14.3	0.9	5.4	188	83	61	117	91	4.9	2	2	0	1	0	0
11468	38	166.6	61	22	128	59	13.5	0.7	5	198	62	60	124	97	5.1	2	2	2	3	0	0
11469	36	165.8	66.4	24.2	124	80	11.7	0.8	5.4	250	86	79	148	88	5.1	2	1	1	1	0	0
11470	42	173.5	55	18.3	93	62	19.8	0.9	6.1	176	50	63	104	84	5	1	2	0	1	1	0
11471	44	163.2	60.6	22.8	129	75	9	0.8	6.6	182	106	43	113	85	5	2	1	0	1	0	0
11472	40	176.5	79.3	25.5	127	75	10.3	0.8	6.1	165	55	46	102	83	4.9	2	1	0	0	0	0
11473	44	171.7	72.1	24.5	146	101	13.6	0.9	7.8	227	158	62	145	96	5	2	1	0	3	0	0
11474	44	167.3	79.2	28.3	110	74	11.1	0.8	6	212	121	59	128	92	5.1	2	2	0	3	0	0
11475	44	168.4	82.9	29.2	125	84	12.8	0.8	9.5	250	109	54	170	106	5.3	1	2	0	3	0	0
11476	36	169.3	73.8	25.7	123	82	18.7	0.8	7	224	115	40	156	95	5.3	2	2	1	1	0	0
11477	38	171.9	71.2	24.1	127	75	18.8	0.7	5.6	181	56	73	96	108	5.1	2	1	1	3	0	0
11478	44	170.7	87.1	29.9	134	92	13	0.8	6.5	251	331	52	159	93	5.5	2	1	0	0	0	0
11479	40	168.9	93	32.6	131	94	11.9	0.9	7.7	172	103	46	106	101	5.5	2	1	0	1	0	0
11480	38	164	56.1	20.9	111	72	10.2	0.7	5.6	170	74	68	89	81	5.1	2	2	0	3	1	0
11481	36	171.3	86.4	29.4	127	86	15.6	0.9	6.3	239	110	49	164	95	5.5	2	1	1	2	0	0
11482	40	175.5	134.8	43.8	132	94	19.1	0.9	7.4	210	107	48	144	118	5.9	2	1	1	0	0	0
11483	37	173.8	67.9	22.5	127	82	14	0.7	8.2	179	141	48	113	83	5.1	2	2	1	3	0	0
11484	42	173.2	63.1	21	128	79	12.5	0.8	6	163	51	55	92	91	5.2	2	1	1	1	0	0
11485	41	175.3	77.3	25.2	108	73	19.3	0.8	6.7	205	74	55	135	92	5.2	2	2	0	3	0	0
11486	36	176.9	80.2	25.6	112	71	20.9	0.8	7	207	113	45	140	88	5.2	1	1	1	1	0	0
11487	42	159.1	53.9	21.3	115	63	13.7	0.9	7.1	192	129	59	112	78	5.1	2	2	1	3	0	0
11488	40	162.1	58.7	22.3	126	76	16.7	0.8	7	212	165	63	127	93	5.3	2	1	1	1	0	0
11489	38	187.7	68.8	19.5	109	61	10.3	0.8	5.2	180	92	74	88	81	5.1	2	2	0	3	0	0
11490	40	163	71.5	26.9	109	78	12.4	0.8	3.8	164	99	36	105	78	5.2	1	2	1	0	0	0
11491	38	170.3	51.3	17.7	120	69	15.6	0.6	4.6	158	72	65	79	79	4.8	2	2	0	3	0	0
11492	38	171.8	69.1	23.4	120	69	16	0.8	5.6	232	106	71	140	84	5.2	2	1	1	0	0	0
11493	40	163.1	66.4	25	118	73	9.6	0.7	5.6	267	884	49	94	96	5.4	2	2	0	3	0	0
11494	38	173	63	21	116	82	13.7	0.9	6.3	196	123	55	121	94	5.1	2	1	2	1	0	0
11495	38	169.3	52.8	18.4	110	65	10.8	0.6	5.3	228	90	94	118	103	5.1	2	2	1	2	0	0
11496	42	167.5	55.7	19.9	119	67	14.7	0.7	5.5	195	37	93	90	89	5.2	2	1	1	3	0	0
11497	43	171.9	86.4	29.2	116	88	12	0.7	7.5	186	240	30	111	94	4.8	2	1	1	3	0	0
11498	44	165.6	68.7	25.1	117	71	12.1	0.9	3.6	220	88	67	130	90	5.4	2	1	1	1	0	0
11499	40	168.5	69.1	24.3	102	82	15.4	0.8	5.9	248	169	71	152	78	5.1	1	1	0	1	0	0
11500	44	165.9	63.3	23	118	80	15	0.9	6.9	186	75	66	106	82	5.1	2	1	0	1	0	0
11501	43	168.6	58.3	20.5	109	67	10.5	0.8	4.2	201	82	49	139	92	4.9	1	2	0	1	0	0
11502	40	176.3	67.5	21.7	125	79	12.6	1	5.9	210	75	60	131	96	5	2	1	1	1	0	0
11503	38	172.8	56.3	18.9	105	82	15.9	0.8	6.4	208	100	94	101	92	4.8	2	1	0	3	0	0
11504	40	169.2	67.7	23.6	148	95	16.6	0.8	6.7	223	159	61	134	99	5.4	2	1	1	3	0	0
11505	40	173.4	70.4	23.4	127	77	10.6	0.9	4.6	156	44	59	85	87	5.1	2	2	1	1	0	0
11506	43	164	60	22.3	125	68	7.3	1	6.7	159	82	63	80	84	5.1	2	1	2	2	0	0
11507	38	176	81.7	26.4	114	80	14.6	0.8	5.5	225	94	51	155	88	5.1	2	1	2	1	0	0
11508	38	166.4	62.4	22.5	99	60	19.4	1	6.5	211	73	44	155	88	4.7	2	1	2	0	1	0
11509	42	162.3	71.5	27.1	110	59	14.8	0.9	5.1	182	95	50	106	98	5.5	2	2	0	0	1	0
11510	38	167.7	68.1	24.2	119	70	14.1	0.7	5.5	170	124	61	97	87	5.1	2	2	1	3	0	0
11511	38	169.8	91.3	31.7	140	83	16.5	1	10.6	219	54	52	156	109	6.4	2	1	1	1	0	0
11512	38	174.4	66.1	21.7	114	64	17.9	0.8	6.7	215	38	69	137	93	5.2	2	1	2	2	0	0
11513	44	172.4	79.4	26.7	124	81	11.4	0.8	7.2	189	250	31	120	87	5.6	2	2	1	0	0	0
11514	40	173.8	86.5	28.6	123	79	9	0.8	5	205	114	47	135	84	5.2	2	2	0	0	0	0
11515	42	169.5	51.8	18	107	67	12.5	0.7	6.2	168	49	71	84	98	5.3	2	1	0	2	0	0
11516	38	178.4	74.2	23.3	133	82	13.5	0.9	5.7	168	102	57	92	88	4.9	2	2	1	2	0	0
11517	42	173.3	67.4	22.4	110	78	14.3	0.8	7.6	195	82	66	118	79	5.1	2	2	0	3	0	0
11518	42	176	74.2	24	108	78	16.9	0.9	5.6	201	110	38	140	93	5.2	2	2	1	0	0	0
11519	37	173.3	82.3	27.4	115	66	9.8	0.7	6.4	172	75	51	99	84	5.2	2	2	1	3	0	0
11520	43	174.3	69.3	22.8	126	78	7.1	0.7	4.7	198	484	44	83	88	4.8	2	2	1	3	0	0
11521	40	166.3	72.7	26.3	126	89	11.5	0.7	5.9	188	127	52	121	108	5.9	2	2	1	1	0	0
11522	38	171.2	103	35.1	138	79	13.7	0.7	6.5	221	85	50	148	132	7.4	2	1	0	0	0	0
11523	40	175.2	64.7	21.1	122	70	17.9	1	5.9	245	64	100	134	100	5.1	2	1	0	3	0	0
11524	44	178.9	67.9	21.2	99	68	11.5	0.8	5.2	146	74	52	78	88	5.2	2	2	0	0	0	0
11525	40	177.5	64.7	20.5	121	75	16.6	0.9	3.8	249	90	70	155	90	5.2	1	1	0	1	0	0
11526	42	170.2	77.3	26.7	134	80	9.3	0.9	6.8	255	384	37	169	92	5.3	2	2	0	2	0	0
11527	40	170.5	59.9	20.6	112	72	15	0.9	6.6	199	206	39	130	88	5.1	2	1	0	1	0	0
11528	38	173.3	58.6	19.5	106	68	14.6	0.9	7.1	172	44	61	100	85	5	1	1	0	1	0	0
11529	40	167.8	79.1	28.1	122	88	11.4	0.8	5.1	248	121	59	166	87	4.9	2	2	0	0	0	0
11530	40	170.5	82.8	28.5	160	97	6.6	0.7	5.5	185	179	42	116	100	5.3	2	2	1	2	0	0
11531	36	172.2	79.7	26.9	150	85	10.2	0.9	6.4	170	114	44	104	88	5.1	2	2	0	2	0	0
11532	43	174.2	62.4	20.6	128	79	10.6	0.8	5	186	71	49	121	96	4.9	2	1	1	3	0	0
11533	38	176.3	71	22.8	123	85	11	0.8	6.6	219	125	64	133	92	5.1	2	1	2	1	0	0
11534	42	173.7	75.2	24.9	123	77	15.6	0.9	6.2	227	104	52	157	90	5.1	2	1	1	0	0	0
11535	44	174.2	83.8	27.6	109	74	20.5	0.9	7.9	268	201	46	193	105	5.8	2	1	1	1	0	0
11536	37	165.5	56.9	20.8	103	61	17.1	0.8	5	203	79	96	94	84	5.2	2	2	0	2	0	0
11537	42	169	72.7	25.5	104	59	13.8	0.8	6	198	91	57	118	106	6.3	1	1	1	0	0	0
11538	41	169.5	65.8	22.9	120	76	7.2	0.9	5.2	243	283	48	153	86	5.1	2	2	0	1	0	0
11539	44	182.5	79.2	23.8	113	77	15.9	1	7.3	192	224	35	120	93	5.1	2	1	0	2	0	0
11540	36	178.5	71.9	22.6	122	60	14.9	0.7	5	186	54	63	105	93	4.8	1	1	1	0	0	0
11541	43	170.4	69.4	23.9	137	91	10.3	0.8	6.6	247	89	59	159	102	5	1	1	1	2	0	0
11542	42	173.4	73.3	24.4	121	81	10.3	0.8	8.3	168	70	60	96	91	5.1	2	2	0	3	0	0
11543	36	167.5	51	18.2	136	84	12.3	0.8	4.4	184	54	66	102	93	4.9	2	2	0	3	0	0
11544	38	170.2	77.8	26.9	134	90	8.9	1	7.2	291	109	63	204	86	5.4	2	1	0	1	0	0
11545	41	172.1	103	34.8	101	76	13	0.9	9.3	210	153	47	131	94	5.6	2	1	0	0	0	0
11546	40	169.1	77.2	27	132	75	11.2	0.7	5	206	132	56	133	97	5.3	2	2	0	1	0	0
11547	36	175.2	71.2	23.2	133	79	11.4	0.8	4.4	251	74	67	157	91	5.1	2	2	1	3	0	0
11548	42	174.5	42.1	13.8	114	64	12.7	0.7	4.3	190	88	72	96	85	5.3	1	2	0	0	0	0
11549	42	178.1	59.4	18.7	118	72	16.6	0.9	4.7	179	91	72	93	88	5.3	2	1	2	1	0	0
11550	36	170.2	61.8	21.3	132	85	22.2	0.9	6.1	216	49	71	131	82	5	2	1	0	3	0	0
11551	37	182.1	75.2	22.7	128	88	12.1	0.7	7.1	212	69	53	137	89	5.2	2	2	1	1	0	0
11552	36	169.1	61.8	21.6	118	81	11	0.8	5.6	163	59	56	96	290	8.7	2	2	0	2	0	0
11553	41	166.5	73.7	26.6	122	79	13.3	0.9	6	174	96	54	102	101	4.8	2	1	2	3	0	0
11554	38	170.7	60.3	20.7	105	59	12.5	0.8	6.8	190	75	81	99	95	5	2	2	2	3	0	0
11555	44	169.9	73.9	25.6	126	83	21.9	0.9	7.5	186	66	48	125	99	5.7	1	1	1	0	0	0
11556	43	173.3	70	23.3	108	76	13.1	0.9	3.6	228	77	55	145	89	5.1	2	1	0	0	0	0
11557	44	172.4	67.5	22.7	106	80	17.9	0.8	6.9	246	211	56	167	102	5.2	2	2	0	3	0	0
11558	41	169.1	69	24.1	152	90	11.4	0.7	8.7	223	256	79	111	87	5.1	2	2	1	3	1	0
11559	41	170.5	88.5	30.4	126	88	13.1	1	7.1	193	323	42	106	92	5.1	2	1	0	0	0	0
11560	36	173.8	73.3	24.3	124	78	13.5	0.9	7.5	179	63	74	91	84	4.9	1	1	1	3	0	0
11561	36	177	83.7	26.7	125	84	16	0.8	5.8	151	66	37	98	98	5.1	2	1	1	1	0	0
11562	36	165.7	65.2	23.7	100	71	11.3	0.7	5.2	214	216	58	132	87	4.8	2	1	0	2	0	0
11563	43	167.5	62.5	22.3	125	83	11.5	0.9	5.1	279	117	87	164	94	4.9	2	1	1	2	0	0
11564	43	177.1	88.1	28.1	102	66	11.4	1.1	10.1	205	134	48	129	99	5.3	1	1	1	1	0	1
11565	42	176.9	75.3	24.1	118	65	17.2	0.9	5	226	51	63	152	96	5.2	2	1	0	1	0	0
11566	44	173	61.5	20.5	127	81	12.3	0.8	4	209	113	48	147	102	5.2	2	1	0	1	0	0
11567	42	183.7	111.1	32.9	133	86	14.9	1.1	6.3	179	140	51	101	101	5.7	2	1	1	2	1	1
11568	38	166.9	56.3	20.2	125	80	16.3	0.9	5.7	157	153	89	43	87	4.9	2	2	1	2	0	0
11569	41	169.4	66.3	23.1	124	83	6.6	0.8	6.4	226	272	39	152	88	4.7	2	2	1	0	0	0
11570	38	177.1	65.9	21	110	67	12	0.8	3.2	192	60	66	115	83	4.5	2	1	1	2	0	0
11571	37	169.3	49.5	17.3	98	62	15.6	0.7	4.4	246	91	63	159	87	4.8	2	2	0	0	0	0
11572	42	172.3	62.3	21	128	75	13.3	0.7	3	190	51	70	108	93	5	1	1	2	0	0	0
11573	44	171.6	71.5	24.3	123	90	13.3	0.7	6.8	176	70	79	86	90	5.6	2	1	1	3	0	0
11574	41	172.5	60	20.2	82	57	10.9	0.8	4.6	189	63	59	113	81	4.9	2	1	1	0	0	0
11575	36	170.3	76.1	26.2	109	77	15.9	0.7	6.9	221	195	51	139	86	5	2	2	0	1	0	0
11576	43	172.2	58.3	19.7	110	68	12.4	0.8	4.5	166	46	62	92	83	4.8	1	2	0	1	0	0
11577	38	185.8	78.7	22.8	108	62	19.9	0.9	7	161	82	45	105	90	5.2	2	1	1	3	0	0
11578	40	174.8	84.1	27.5	117	80	13.1	0.7	8.1	291	1364	43	73	97	5.5	2	1	1	2	0	0
11579	38	173.2	77	25.7	127	77	11.8	0.8	5.9	182	107	44	117	106	5.7	2	1	1	0	0	0
11580	36	174.5	68.4	22.5	132	77	13	0.9	7.5	291	111	67	196	93	5.2	2	1	0	0	0	0
11581	40	169.6	54.3	18.9	95	73	15.1	0.9	6.6	209	89	68	124	77	5.1	2	2	0	1	0	0
11582	37	171.5	61.9	21	126	74	14.7	0.7	5.1	201	51	87	99	89	5.3	2	2	0	1	0	0
11583	44	175	73.1	23.9	138	79	17	0.9	6	198	60	72	115	84	5.3	1	1	1	3	0	0
11584	41	169	71.6	25.1	117	71	14.9	0.9	7.7	199	157	43	127	82	4.8	2	1	0	3	0	0
11585	41	176.3	56.3	18.1	110	66	15.3	1	6.3	180	90	56	102	85	4.8	2	2	1	3	0	0
11586	38	168.4	59.3	20.9	123	63	13.4	0.7	5.9	218	97	53	152	94	5.4	2	1	1	1	0	0
11587	38	170.8	80.1	27.5	107	57	9.8	1	5.3	193	90	47	129	82	4.8	2	1	0	1	0	0
11588	44	174.3	67.5	22.2	125	86	11.7	0.8	6.5	199	98	68	109	90	4.9	2	2	1	2	0	0
11589	40	164.4	68.2	25.2	123	66	8.8	0.8	6.5	226	210	42	150	88	5.3	1	1	0	0	0	0
11590	40	170.9	90.6	31	139	95	10.6	1	8.3	212	341	44	131	102	5.2	1	1	2	0	0	0
11591	41	166.2	69.2	25.1	111	55	10.6	0.8	7	267	188	53	183	92	5.1	1	1	0	1	0	0
11592	42	176.3	68.5	22	128	64	13.3	0.7	7.5	253	306	40	170	96	5.4	2	1	0	2	0	0
11593	44	178.9	67.3	21	114	70	10.6	0.7	6.1	226	133	79	127	96	5.1	2	1	0	3	0	0
11594	40	162.8	68.2	25.7	112	76	11.3	1	7.5	141	184	38	73	90	5.1	2	1	1	3	0	0
11595	36	181.7	71.9	21.8	111	83	10.2	0.8	5.5	155	63	37	100	85	4.8	2	2	1	0	0	0
11596	42	166.7	58.5	21.1	128	78	11.7	0.6	6.6	195	46	103	81	88	5.2	2	1	1	3	0	0
11597	40	171.3	75.9	25.9	120	76	13.1	0.8	7.2	168	93	51	102	88	5.1	2	1	2	3	0	0
11598	40	181.5	98.4	29.9	131	92	15.3	0.8	7.2	205	98	44	142	107	5.8	2	2	0	2	0	0
11599	40	179.4	100.3	31.2	142	75	18.4	0.7	7.7	283	248	70	190	199	7.8	2	1	1	0	0	0
11600	40	173.9	58	19.2	107	64	11	0.9	5.1	220	102	66	136	97	5.4	2	1	1	1	0	0
11601	41	173.2	73	24.3	121	80	11.6	0.9	6.3	222	195	48	143	101	5.2	2	1	1	3	0	0
11602	43	157.2	41.1	16.6	93	59	17.3	0.7	5	138	46	62	65	89	5.2	2	2	0	0	0	0
11603	44	168.1	66	23.4	129	74	17.1	1	6	221	67	73	135	98	5.6	2	1	1	3	0	0
11604	39	175.7	63.9	20.7	115	64	11.2	1	4.8	185	62	87	86	93	5	1	1	1	2	0	0
11605	36	159.2	51.4	20.3	103	68	17.6	0.7	6.3	167	88	58	90	91	5.2	2	1	1	1	0	0
11606	42	165.3	45.7	16.7	118	77	14.2	0.6	5.6	218	97	59	145	82	4.9	2	2	0	3	0	0
11607	43	168.7	60.9	21.4	121	61	10.6	1	5.8	153	89	51	83	78	5.2	2	2	2	2	0	0
11608	41	176.2	84.5	27.2	118	74	11.2	1	5.3	195	147	43	123	121	6.6	1	1	0	0	0	0
11609	44	172.9	79.7	26.7	135	88	11.8	0.8	8.2	228	367	45	140	99	5.5	1	1	1	0	0	0
11610	37	173.4	68.4	22.7	108	62	12.2	0.6	5.5	202	89	48	136	95	5	2	2	1	3	0	0
11611	44	172.8	75.5	25.3	139	77	7	0.7	7.3	191	91	72	106	110	5.7	1	2	1	1	0	0
11612	44	176.8	68.2	21.8	115	69	11.4	1.1	6.3	194	116	69	104	92	5	1	2	1	3	0	1
11613	38	160.4	54.2	21.1	119	71	9.4	0.8	6.2	181	63	85	84	87	5	2	1	2	1	0	0
11614	44	164	66.2	24.6	111	71	12.5	0.8	5.3	234	174	70	137	86	5.2	1	2	0	3	0	0
11615	37	171.7	77.4	26.3	106	66	13.7	0.8	6.4	209	148	37	143	87	4.9	2	1	0	0	0	0
11616	41	174.2	61.1	20.1	131	73	13.6	0.8	5.2	157	66	83	65	86	5	2	1	1	3	0	0
11617	40	171.8	75.2	25.5	116	77	14.4	1.1	9.8	265	52	63	188	93	5.9	2	1	1	0	0	0
11618	38	178	73.3	23.1	120	71	13.8	1.1	7.6	167	59	50	99	89	5.1	2	1	2	0	0	0
11619	40	175.8	71.2	23	135	85	17.1	0.9	6.3	273	216	54	189	91	5.3	2	1	1	0	0	0
11620	42	161.4	57.6	22.1	104	65	13.3	0.8	5	169	96	67	88	92	5	2	1	1	3	0	0
11621	38	162.4	54.5	20.7	107	62	9.8	0.8	6.4	210	33	68	134	67	5	2	1	2	1	0	0
11622	38	169.4	51.9	18.1	117	75	8.3	0.7	5	158	55	85	62	84	4.8	2	2	1	3	0	0
11623	40	177.2	81.8	26.1	112	64	20	0.7	6	220	103	53	140	87	5.7	2	2	2	0	0	0
11624	37	178.2	74.7	23.5	101	58	8.4	0.9	5.8	240	103	46	171	84	4.7	2	1	1	1	0	0
11625	37	165.7	58.6	21.3	113	65	14	0.7	5.7	205	245	43	125	92	5	2	1	1	3	0	0
11626	42	161.9	53	20.2	110	74	11.3	0.8	3	191	85	51	124	99	5.8	2	2	1	0	0	0
11627	38	171.1	61.5	21	120	67	13.8	0.9	4.8	163	58	54	99	91	5.2	1	1	0	2	0	0
11628	42	178.2	70.8	22.3	116	77	18.7	1	6.8	176	85	71	89	89	5.2	2	1	1	2	0	0
11629	42	161.5	56.2	21.5	101	81	15.8	0.7	3.1	200	146	55	114	114	5.8	2	1	0	0	0	0
11630	36	177.1	78.1	24.9	104	66	11.8	0.7	5.8	240	77	70	146	91	5.2	2	1	2	2	0	0
11631	42	163.2	57.6	21.6	123	77	22.7	0.9	6.4	254	40	75	166	90	5	1	1	1	2	0	0
11632	42	172.7	63.7	21.4	113	68	15.7	0.8	7	209	82	85	113	91	5.6	2	1	1	3	1	0
11633	39	168.5	59.2	20.9	114	65	12.8	0.9	6.5	158	44	57	87	93	5.1	2	2	0	3	0	0
11634	42	179.6	60	18.6	117	77	19.3	0.7	5.6	189	52	66	114	84	5	1	1	1	0	0	0
11635	43	183.7	72.2	21.4	125	81	15.6	1.1	6.4	210	144	41	152	88	5.3	2	1	1	1	0	1
11636	42	167.8	67.7	24	131	75	17.8	0.9	7.1	211	89	53	135	81	5	2	1	0	2	0	0
11637	41	173.7	79.3	26.3	130	79	9.9	0.8	6.4	231	80	53	154	74	4.8	2	1	1	2	0	0
11638	41	162.9	56.3	21.2	114	65	14.6	0.6	5.3	221	124	37	157	92	5	2	2	0	0	0	0
11639	44	165	58	21.3	108	66	20	1	7.8	187	63	78	94	98	4.8	2	2	0	3	0	0
11640	36	178.4	108.4	34.1	123	78	10.9	0.9	6.1	162	185	44	94	84	5.7	2	2	0	1	0	0
11641	40	170.4	70	24.1	108	65	13.4	0.9	6.5	233	86	78	130	106	4.8	2	1	1	3	0	0
11642	42	174.5	57.4	18.9	110	79	17.3	1	5.7	212	119	54	143	94	4.8	2	1	1	2	0	0
11643	44	167.9	59.7	21.2	112	73	14.3	0.8	5.1	171	67	74	87	83	5.1	2	2	1	3	0	0
11644	43	161.3	64.7	24.9	133	74	14.1	0.9	6.4	180	86	67	90	108	5.1	2	2	1	3	1	0
11645	44	169	70.2	24.6	129	78	10.5	0.8	6.5	252	354	54	153	97	5.4	2	1	1	1	0	0
11646	44	177.6	89.3	28.3	127	81	9.6	0.9	8.1	175	78	67	90	96	5.4	1	1	0	0	0	0
11647	38	172.5	63.5	21.3	133	83	11.8	0.8	4.6	197	107	74	107	100	4.8	2	1	1	2	0	0
11648	38	162.3	56.9	21.6	96	56	12.7	0.7	7.1	219	99	68	130	78	4.5	2	2	1	0	0	0
11649	38	173.8	63.3	21	107	76	10.8	0.9	6.2	190	56	65	112	87	4.9	2	1	0	3	0	0
11650	42	161.2	53.2	20.5	110	87	12.9	0.9	6.7	199	463	62	87	88	5.1	2	2	1	3	0	0
11651	38	166.9	83	29.8	130	74	13.4	0.9	7.2	279	122	74	180	107	5.1	2	1	2	2	0	0
11652	42	170.7	50.4	17.3	133	76	8.7	0.8	5.4	148	56	53	81	95	5.3	2	2	0	1	0	0
11653	43	168.2	56.5	20	115	73	10.7	0.7	5.4	223	197	50	145	83	4.8	2	1	2	2	0	0
11654	42	174	70.5	23.3	120	75	20.6	0.9	6.2	214	142	60	133	86	5	2	1	1	2	0	0
11655	38	170.4	80.6	27.8	127	97	12.7	0.7	6.8	236	1153	46	52	95	5.1	2	1	0	3	0	0
11656	41	177.2	67.6	21.5	124	82	13.7	0.9	5.4	220	119	81	118	79	5.2	1	1	0	2	0	0
11657	40	170.1	86	29.7	184	117	11.3	1	7.6	193	167	36	131	118	5.7	2	1	1	0	0	0
11658	37	171.4	82.5	28.1	124	79	9.9	0.8	6.7	202	111	55	120	85	5	2	1	1	2	0	0
11659	37	177.4	62	19.7	105	55	18.4	0.8	5.4	154	123	45	87	73	4.8	2	2	0	1	0	0
11660	42	166	52.6	19.1	117	48	14.8	0.8	5.5	193	67	92	85	73	4.8	2	2	2	3	0	0
11661	43	184.8	61.5	18	130	58	8	0.9	5.5	204	123	75	109	92	4.9	2	2	0	1	0	0
11662	36	177.7	75	23.8	116	70	13.9	0.6	5.9	176	85	48	107	101	5.4	2	1	0	1	0	0
11663	42	170.2	77.8	26.9	115	75	11.2	0.8	5.7	227	115	49	156	89	5.2	2	2	1	1	0	0
11664	38	171.8	64.9	22	110	71	21.6	0.8	7.5	157	52	81	67	92	4.9	2	1	2	1	0	0
11665	41	182	86.6	26.1	120	79	11	0.9	7.1	200	119	53	129	83	4.7	2	1	1	3	0	0
11666	37	166.4	67.8	24.5	113	69	9.2	0.9	6.4	133	113	43	74	87	5.4	2	1	1	0	0	0
11667	42	176.4	88.3	28.4	117	77	14.2	0.8	7.8	205	188	38	133	80	4.7	2	1	2	2	0	0
11668	40	170.3	69.4	23.9	115	76	15	0.8	4.6	184	66	58	113	91	5.2	2	2	1	0	0	0
11669	36	171.7	67.5	22.9	123	77	10	0.9	3.6	204	69	67	126	80	5	2	2	1	3	0	0
11670	44	172.2	60.8	20.5	131	86	11.9	0.8	7	261	199	72	163	110	5.3	2	1	1	2	0	0
11671	42	172.7	63.4	21.3	130	75	12.1	0.6	4.6	160	71	48	101	120	5.7	2	2	1	3	0	0
11672	36	175.5	60.8	19.7	117	72	9.3	0.7	4.5	196	84	65	123	90	4.9	2	1	0	0	0	0
11673	38	173.4	65.6	21.8	103	65	8.4	0.9	5.4	191	133	63	109	81	4.7	2	1	1	1	0	0
11674	42	178.7	89	27.9	115	77	17.2	0.8	6	153	111	43	90	90	5.4	2	1	1	2	0	0
11675	42	165.5	68.3	24.9	126	84	14	0.8	4	248	198	54	162	109	5.2	1	1	1	3	0	0
11676	42	159.7	56	22	110	67	14.8	0.9	7.7	208	79	70	126	101	4.7	2	1	1	3	0	0
11677	41	172.4	64.2	21.6	120	78	15.3	0.9	6.1	212	163	65	119	88	5	1	1	1	3	0	0
11678	42	170.3	56	19.3	106	64	11.8	0.9	4.4	136	42	58	67	84	4.8	1	1	2	1	0	0
11679	43	175.4	74.5	24.2	136	92	8.4	0.8	7.1	206	261	53	121	95	5	1	1	0	2	0	0
11680	36	173.8	79.3	26.3	139	96	19.1	0.9	5.9	183	184	49	109	186	9.5	2	1	1	0	0	0
11681	43	164.1	60.3	22.4	140	80	14.6	0.8	5.9	209	134	56	131	100	5	2	2	2	1	0	0
11682	46	167	56.2	20.2	115	66	11.4	0.8	4.9	219	70	38	160	89	5	2	2	2	0	1	0
11683	49	180.7	94.6	29	138	88	21.2	1	5.5	252	100	56	171	110	5.3	2	1	0	0	0	0
11684	46	173.3	57.3	19.1	127	84	13	0.9	5	191	81	58	121	87	5.1	2	2	0	3	0	0
11685	48	175.3	92.1	30	134	73	15.8	0.9	6.4	178	54	49	110	162	8.2	2	1	1	2	0	0
11686	45	170.2	61.1	21.1	116	72	17.6	0.8	5.6	182	70	67	97	96	5	1	2	1	2	0	0
11687	49	178.2	77	24.2	116	85	15.3	0.9	5.4	209	292	46	114	92	5.2	2	1	0	2	0	0
11688	46	167.9	67.9	24.1	117	71	19.8	0.7	7.6	228	82	69	140	93	5.6	2	1	2	3	1	0
11689	46	163.8	54.6	20.4	113	66	17.1	0.9	5.3	181	41	61	110	83	5	2	1	1	1	0	0
11690	46	171.3	82.1	28	154	96	15.9	1.2	7.4	203	72	60	132	95	5.3	2	1	0	3	0	1
11691	49	183.8	71.7	21.2	107	61	15.3	0.9	4.7	175	83	36	122	87	5.5	2	2	1	3	0	0
11692	49	174.5	70.2	23.1	125	78	25.9	1.1	7.5	203	46	49	145	91	5.4	1	1	1	1	1	1
11693	49	172.1	58.7	19.8	117	86	15.8	1	6	167	50	66	88	87	5.3	2	2	2	3	0	0
11694	46	181.8	77.9	23.6	100	63	17	0.8	4.2	213	75	66	135	78	4.9	2	1	1	2	0	0
11695	47	170.1	45.2	15.6	115	72	13.9	1.1	3.3	100	66	38	46	95	4.8	2	1	1	0	1	1
11696	48	171	71.7	24.5	124	82	14.1	0.9	7.6	154	105	47	89	95	5.1	2	2	2	3	0	0
11697	46	170.7	66.2	22.7	111	65	14.4	0.8	6.6	159	84	46	91	86	5.4	2	2	1	2	0	0
11698	46	169.4	66.9	23.3	120	78	11.8	0.8	5.9	255	98	73	164	93	5.3	1	1	2	3	0	0
11699	46	172.8	53.6	18	114	68	13.5	0.7	5.8	173	49	69	97	87	5.1	1	2	1	3	0	0
11700	45	169.7	78.6	27.3	135	87	13	0.9	6.9	230	175	48	154	96	5.1	2	2	1	1	0	0
11701	45	175.7	61.3	19.9	118	74	8.3	0.9	6.5	197	88	51	125	90	4.7	2	2	1	2	0	0
11702	47	174	65.3	21.6	110	76	16.3	1.1	4.8	236	167	50	156	97	5.1	2	1	1	1	0	1
11703	47	173.8	75.3	24.9	122	84	12.5	0.9	8	279	144	46	208	93	5.3	2	1	2	1	0	0
11704	49	169.1	111.1	38.9	131	93	11.5	0.8	6.8	184	101	38	127	132	6.7	2	1	0	0	0	0
11705	48	171.9	68.8	23.3	126	75	17.1	0.7	2.8	198	142	38	125	224	10.6	2	2	2	2	0	0
11706	45	172	68.4	23.1	106	83	10.7	0.7	3.5	196	72	51	120	145	6.4	2	2	0	2	0	0
11707	49	162.6	55.8	21.1	103	62	10	0.7	5.2	194	109	55	119	106	5.4	1	2	0	3	0	0
11708	49	170	73.2	25.3	108	62	22.2	0.8	5.8	225	146	63	141	97	5	2	2	2	3	0	0
11709	47	163.7	62.5	23.3	134	80	8.9	0.8	4.5	173	221	39	97	92	4.7	2	1	1	1	0	0
11710	49	168.8	73.4	25.8	120	77	8.9	0.7	5.3	191	81	56	107	86	4.9	2	2	0	3	0	0
11711	46	180.3	59.8	18.4	115	73	17.4	1.1	6.6	162	59	54	94	92	5	2	1	1	1	0	1
11712	49	170.9	77.6	26.6	131	77	11.3	0.9	7.2	205	175	60	121	90	5.2	2	2	0	3	0	0
11713	45	176.2	68.3	22	143	97	13.1	0.9	9.6	259	109	71	174	105	5.1	1	1	1	2	0	0
11714	46	178.7	64.8	20.3	137	86	11.9	0.9	5.4	222	50	102	107	98	4.9	2	1	1	3	0	0
11715	49	164.2	59.5	22.1	131	72	11.1	0.8	5.4	157	77	56	85	82	4.6	2	2	1	3	0	0
11716	49	170.3	60.2	20.8	100	63	14.2	0.9	4.8	180	59	63	94	89	5.3	2	2	1	0	0	0
11717	46	176.6	59.1	18.9	105	66	13.6	0.9	5.3	185	77	65	107	70	5.2	2	2	0	2	0	0
11718	46	159.6	49.9	19.6	116	74	14.7	0.7	5.2	246	87	55	173	85	5	2	2	2	1	0	0
11719	46	166.5	74	26.7	103	76	11.8	0.9	7.3	222	136	62	136	89	4.9	2	2	0	2	0	0
11720	48	173.3	69.5	23.1	87	61	13.1	1	5.8	271	284	38	194	96	6	2	2	1	1	0	0
11721	46	174.6	63.7	20.9	117	67	19.7	0.9	7.3	180	43	68	102	96	5.5	2	2	0	1	1	0
11722	49	183.4	71.1	21.1	125	74	12.2	1.1	6	189	79	69	105	93	5.1	2	1	1	1	0	1
11723	48	182.1	64.8	19.5	101	75	11.5	0.9	5.8	224	125	39	158	115	6	2	2	0	1	0	0
11724	47	170.5	61.9	21.3	105	74	10.8	0.8	4.9	191	54	68	113	93	4.8	2	1	2	2	0	0
11725	46	181.6	77.6	23.5	125	89	11.2	0.8	6.3	171	72	52	104	100	5	2	1	2	1	0	0
11726	47	164.3	66.1	24.5	121	65	12.3	1	5.9	241	125	54	160	86	5.3	2	2	0	2	0	0
11727	46	170.1	55.7	19.3	129	70	12.8	0.8	6.5	225	90	69	140	83	5	2	2	1	3	0	0
11728	45	176.8	74.8	23.9	110	75	12.7	0.9	10	256	257	36	178	103	5.1	2	2	1	1	0	0
11729	48	165.1	63.3	23.2	146	97	12.6	0.7	6.3	206	166	54	126	86	5.2	2	2	0	3	0	0
11730	48	178.5	66.8	21	115	80	13.3	1.2	5.5	206	76	52	135	88	5.2	2	1	1	0	0	1
11731	48	165.9	73.4	26.7	90	58	13.6	0.8	6	221	103	41	156	96	5.3	2	1	0	1	0	0
11732	49	181.2	81	24.7	145	97	16.1	1	4.4	191	136	50	121	101	5.7	1	1	2	0	0	0
11733	46	177.8	63.3	20	112	78	12.6	1	4.6	192	87	52	118	95	5.3	2	2	0	0	0	0
11734	46	181.2	107.5	32.7	110	84	12.2	1	6	208	107	42	147	88	5.6	1	2	0	0	0	0
11735	47	169.7	67.6	23.5	124	86	15	0.9	6.2	260	151	74	159	102	5.1	2	1	1	3	1	0
11736	47	175.4	62	20.2	101	70	20.8	1.1	6.4	186	146	38	122	133	6.1	2	2	1	2	0	1
11737	45	157	81.5	33.1	139	85	11.4	0.8	8.2	191	122	68	101	96	5.5	2	1	1	1	0	0
11738	48	174.6	94.6	31	120	82	19	1.3	8.6	133	112	41	71	119	6.1	2	1	2	1	0	1
11739	47	169.6	59.9	20.8	134	79	13.9	0.8	8.1	222	217	56	137	99	5	2	1	0	3	0	0
11740	49	176.1	91.1	29.4	135	84	14.3	0.9	8	235	287	44	145	101	5.7	2	1	1	3	0	0
11741	49	169.6	62.5	21.7	126	69	11.6	0.8	7	197	128	56	114	103	5.5	2	1	2	2	0	0
11742	48	168	68.8	24.4	115	63	15	0.8	6.4	167	35	61	98	94	5.1		1			0	0
11743	47	167.6	68.4	24.4	103	69	10.5	0.9	5.1	198	105	43	128	94	5	1	2	0	3	0	0
11744	47	175.9	71.3	23	110	65	11.7	1	7.3	163	60	68	77	92	5.1	1	1	1	3	0	0
11745	47	168.2	70.2	24.8	121	72	16.7	1	9.2	223	108	64	145	91	4.8	2	1	1	3	0	0
11746	48	178	68.3	21.6	122	80	18.1	0.8	6	203	117	64	120	100	5.1	1	1	1	3	0	0
11747	47	172.6	61.1	20.5	121	74	12.2	0.7	5.3	155	77	54	82	86	5.6	2	2	1	3	0	0
11748	48	170.8	74.1	25.4	127	84	16.3	0.8	4.6	251	110	58	174	99	5.3	2	1	1	3	0	0
11749	49	167.1	69.5	24.9	135	96	14.3	0.8	6.8	196	65	68	110	90	5.8	2	1	2	1	0	0
11750	48	174.8	70	22.9	132	91	18.8	0.8	5.7	187	101	53	116	138	7.1	2	2	0	0	0	0
11751	47	179	64.1	20	106	71	19.6	0.8	5.6	196	98	44	126	92	4.9	1	1	1	1	0	0
11752	49	162	59.2	22.6	140	90	13.2	1	6.6	252	255	49	163	89	5.4	2	1	1	3	0	0
11753	49	175.3	70.1	22.8	116	88	15.9	1	6.1	203	48	70	125	77	5	2	1	1	3	0	0
11754	46	169.1	66.6	23.3	97	65	11	0.9	5.6	208	58	65	130	96	5.3	1	2	0	1	0	0
11755	45	166.2	58.7	21.3	109	82	9.5	0.7	5.2	218	112	54	143	88	5.2	2	2	0	3	0	0
11756	48	175.4	70.8	23	104	77	13.2	0.9	6.4	233	84	84	127	103	5	2	1	1	3	0	0
11757	48	176.5	86	27.6	127	89	17.9	0.9	4.4	219	145	54	145	100	5.3	2	1	2	2	0	0
11758	49	176.2	78.1	25.2	127	79	14.9	1.2	7.7	163	117	42	102	86	5	2	1	1	3	0	1
11759	45	169.5	72.9	25.4	118	72	12.7	1	8.1	166	115	60	84	81	5	2	2	2	3	0	0
11760	46	171.7	54.4	18.5	139	81	12.4	0.7	5.4	229	99	97	119	93	5.3	2	2	1	3	0	0
11761	49	177.8	85	26.9	112	73	16.2	0.7	5.2	188	119	47	122	95	5.3	2	1	2	2	0	0
11762	46	175.6	62.3	20.2	129	81	21.5	1.2	6.3	245	157	62	161	92	5.4	1	1	1	0	0	1
11763	47	159.9	60.5	24	72		15	1	5.2	180	237	57	87	104	5.3	2	2	0	3	0	0
11764	45	169.9	64	22.2	93	58	18.8	1	5.8	225	125	59	142	97	5.3	1	1	0	0	1	0
11765	45	159.8	61.4	24	139	81	9.3	0.7	4.9	199	169	48	118	87	5.3	2	1	1	0	0	0
11766	47	176.4	64.8	20.8	116	77	10.7	0.8	6.6	157	76	59	89	89	5	2	2	0	3	0	0
11767	49	169.6	82.4	28.6	140	90	11.6	0.8	6.1	195	149	43	126	101	5.6	2	1	1	0	0	0
11768	48	162.9	83.4	31.4	150	90	9.4	0.9	5.6	183	83	56	117	91	5	2	1	0	3	0	0
11769	45	166.8	71.5	25.7	124	66	12.5	0.9	6.1	219	156	47	141	99	4.9	2	1	1	2	0	0
11770	45	173.9	71.4	23.6	111	70	13.9	0.9	7	154	128	46	84	92	5.2	2	1	1	1	0	0
11771	46	167.7	65.3	23.2	116	73	18.6	0.7	5.9	255	78	69	165	77	5	2	2	0	2	0	0
11772	48	187.3	80.3	22.9	122	86	14.6	0.8	5.5	194	132	64	111	99	5.2	2	1	0	1	0	0
11773	46	168.8	55.2	19.4	116	79	11.7	1	5.6	176	896	40	44	95	4.7	1	2	0	3	0	0
11774	49	173	75.4	25.2	100	65	12.5	1	8.3	323	132	56	242	94	5.2	2	1	1	3	0	0
11775	49	172.6	79	26.5	116	67	14.9	1	7.3	230	81	45	161	94	5.3	1	1	2	1	0	0
11776	49	171.8	63.4	21.5	130	77	10.5	0.9	5	174	95	62	97	81	5.1	2	1	1	1	0	0
11777	47	173.6	60	19.9	133	75	10.6	0.9	7	194	70	51	129	91	5.1	2	1	1	3	0	0
11778	46	175.3	52	16.9	98	57	17.1	0.9	4.9	171	49	80	83	78	4.8	2	1	0	2	0	0
11779	49	162.9	60	22.6	120	88	11	0.7	7	271	193	65	177	88	5	1	1	1	3	0	0
11780	49	163.3	54.9	20.6	90	70	14.9	0.7	8.3	213	122	67	127	102	4.9	2	2	0	3	0	0
11781	46	166.4	98.8	35.7	116	73	7.7	0.9	6.8	219	202	47	131	93	5.3	2	2	0	1	0	0
11782	47	183.7	83.1	24.6	139	92	15.4	0.9	4.1	181	115	48	110	113	6.1	2	2	2	2	0	0
11783	47	173.5	83	27.6	123	72	10.5	1	6.8	245	119	50	170	94	5.1	1	1	0	1	0	0
11784	49	158.3	60.1	24	126	87	16.6	1	6.1	190	154	47	120	94	5.2	2	2	2	2	0	0
11785	48	179.8	81.8	25.3	141	100	16.9	1.1	6.5	262	246	61	171	89	5.1	2	1	1	2	0	1
11786	46	160.8	49.6	19.2	127	79	16.4	1	7	207	57	93	102	91	5.1	2	1	0	3	0	0
11787	49	165.1	77.6	28.5	116	72	14.3	0.8	5	187	100	48	120	134	5.9	2	1	1	0	0	0
11788	49	169.8	77.7	26.9	112	72	9.7	1	6.1	229	247	65	133	84	5.3	2	2	0	3	0	0
11789	47	178.8	78.1	24.4	136	93	11.6	1.1	8.9	178	116	67	90	85	5.4	2	1	1	3	0	1
11790	46	166.7	58.4	21	128	79	16.4	1.2	6.8	170	71	55	104	90	5.4	2	2	2	3	0	1
11791	46	167	59.6	21.4	91	66	8.9	0.8	4.8	151	46	49	90	89	4.5	1	1	1	3	0	0
11792	48	175.9	72.5	23.4	103	65	13.1	1	6.2	198	190	51	118	96	5.6	2	1	0	2	0	0
11793	48	174.7	87.4	28.6	128	74	13.4	0.9	6	171	172	57	91	87	4.9	2	1	2	3	0	0
11794	47	174.4	71.9	24	113	78	13	1.1	6.8	246	100	52	173	100	5	2	1	1	1	0	1
11795	49	169.2	76.8	26.8	142	96	10.5	0.8	6.3	239	128	42	173	104	5.1	2	2	1	0	0	0
11796	47	168.8	58.1	20.4	116	79	11.8	1	10.2	247	182	82	135	81	4.9	2	2	0	3	0	0
11797	49	174.2	90.9	30	138	76	13	0.9	6.8	216	144	42	148	96	5.4	2	1	1	0	0	0
11798	49	164.9	66.9	24.6	138	90	11.5	0.9	7.7	239	207	72	134	102	5.2	2	1	1	3	0	0
11799	47	179.7	77.5	24	138	81	14.7	0.8	5.2	172	179	46	101	108	5.3	2	1	1	3	0	0
11800	49	173.2	84.8	28.3	129	79	16.3	0.9	6.8	270	109	57	186	109	6.1	1	2	1	1	0	0
11801	45	170.9	82.7	28.3	101	59	10.9	0.8	5.5	159	130	38	98	82	5.5	2	2	1	1	0	0
11802	47	177.2	71.1	22.6	122	84	13.1	0.9	3.1	183	74	65	102	82	4.7	2	1	1	1	0	0
11803	48	170.6	73.2	25.2	125	88	10	0.8	6.4	223	279	52	137	93	5.3	2	1	0	3	0	0
11804	45	164.9	65.5	24.1	93	66	13.5	0.9	5.8	201	102	48	131	95	5.1	2	1	1	0	0	0
11805	48	165	58.4	21.5	126	84	10.8	0.8	7.7	239	140	66	151	127	5.5	2	1	1	0	0	0
11806	48	184.3	69.3	20.4	122	84	16.5	1.1	5.9	211	98	50	146	93	5.3	1	1	1	2	0	1
11807	48	180.4	73.2	22.5	144	90	17.3	0.9	5.5	208	72	89	109	106	5.4	2	1	2	3	0	0
11808	46	172.5	72.8	24.5	128	72	13.6	1.3	6.5	236	255	45	146	96	5	2	1	0	0	0	1
11809	49	171	54.3	18.6	94	53	12.2	0.9	5.3	161	103	41	103	90	5.1	2	2	0	0	0	0
11810	46	170.5	71.2	24.5	119	72	12.6	1	6.7	178	132	37	123	106	5.7	2	1	1	1	0	0
11811	47	180.5	69.2	21.2	109	82	18.9	1.1	7.3	231	122	72	136	94	5.2	2	1	1	3	0	1
11812	46	168.6	77.1	27.1	120	87	13.6	0.8	7.8	180	63	50	111	94	5.4	2	1	1	3	0	0
11813	48	164.8	66.5	24.5	127	93	9.6	0.8	5	214	166	42	145	98	5.6	2	1	1	3	0	0
11814	47	171.8	73.9	25	126	73	14.9	0.8	4.4	131	73	47	68	197	8.9	2	2	1	0	0	0
11815	49	179.9	86.9	26.9	147	97	22.7	1	7.4	177	77	51	110	93	5.3	2	1	0	3	1	0
11816	47	172.2	71.9	24.2	111	79	10	0.8	6.2	180	121	44	116	102	5	2	1	0	3	0	0
11817	48	178.4	72.8	22.9	119	75	9.6	0.8	5.1	169	86	35	117	88	5.3	2	2	2	0	0	0
11818	49	174.5	73.8	24.2	139	87	14.4	0.8	5.3	216	106	55	139	115	5	2	1	1	3	0	0
11819	49	178.5	67.2	21.1	113	76	16.8	0.9	5.6	163	94	37	102	132	5.9	2	1	1	1	0	0
11820	48	175.7	77	24.9	158	92	10.3	0.7	5.6	236	79	76	139	91	5.3	2	1	0	0	0	0
11821	45	173.6	84.3	28	122	86	12.5	1.3	6.9	210	269	40	132	106	5.4	2	1	0	1	0	1
11822	47	162.6	56	21.2	116	68	12.4	0.7	5.8	246	60	75	152	83	4.6	2	1	1	3	0	0
11823	49	178.4	74.4	23.4	116	88	14.6	0.8	6.1	255	213	71	152	89	5	2	2	0	0	0	0
11824	49	174.2	65.9	21.7	142	81	22	1	4.9	195	91	69	104	97	4.7	2	2	0	3	0	0
11825	48	164.4	69.6	25.8	117	81	15.7	1.4	7	245	171	46	167	118	5.2	1	1	1	1	0	1
11826	48	183.5	85.6	25.4	120	72	13.6	0.8	5.9	128	69	36	75	114	6.2	2	1	0	3	0	0
11827	45	173.9	80	26.5	115	72	13.9	0.6	6.3	210	67	57	137	93	4.9	2	1	1	0	0	0
11828	47	169.4	60.6	21.1	128	77	12.5	0.9	6.2	235	126	57	146	100	5	2	2	1	3	0	0
11829	48	176.2	86.2	27.8	134	100	14.4	0.7	5.3	202	132	54	128	135	6.3	2	1	0	3	0	0
11830	45	157.5	46	18.5	126	81	13.8	0.9	5.3	155	129	47	86	88	5	2	1	1	0	0	0
11831	46	166.1	55.1	20	119	68	12.9	0.8	4.8	192	93	69	109	87	5	2	1	0	2	0	0
11832	45	164.7	64.7	23.9	142	92	11.7	0.8	7.2	180	112	48	105	110	6	2	2	1	0	0	0
11833	45	180	69.7	21.5	106	61	14.6	1.1	7.6	179	100	37	122	91	5	2	1	0	1	0	1
11834	49	171.8	68.1	23.1	126	76	13.8	0.8	9.3	260	212	39	189	113	5.7	2	2	1	2	0	0
11835	48	159.1	60.5	23.9	97	70	15.1	1.1	7.7	161	91	41	102	106	5.1	2	1	0	1	0	1
11836	47	175.3	64.4	21	129	75	15.2	0.8	6.6	194	98	56	119	100	5.1	1	1	1	2	0	0
11837	48	171.8	114.5	38.8	117	74	15	0.7	5.9	180	104	56	111	165	7.8	2	1	1	0	0	0
11838	47	175	60.7	19.8	90	58	11.9	0.7	5.5	180	50	68	103	88	4.9	2	1	2	1	0	0
11839	46	175	68.3	22.3	116	67	14.4	0.9	5.7	191	143	49	116	88	5.1	2	2	2	3	0	0
11840	49	167.2	80	28.6	142	96	16.9	1	8	220	260	35	143	105	5.2	2	1	0	0	0	0
11841	45	172.3	78.4	26.4	129	78	15.5	0.9	6.8	206	207	39	131	99	5.7	1	2	1	2	1	0
11842	46	168	64.3	22.8	139	78	8.7	0.9	5.5	215	154	49	137	97	5.4	2	2	2	1	0	0
11843	49	170.5	85.4	29.4	135	82	8.6	1.1	7.7	154	87	36	93	90	5.2	1	1	2	1	0	1
11844	49	170.2	69.6	24	116	76	16.7	1.1	5.2	196	79	48	132	88	4.9	2	1	0	3	0	1
11845	49	169.4	68	23.7	151	93	11.7	1	7.7	195	176	69	103	98	5.2	2	1	2	2	0	0
11846	47	159.4	61.1	24	121	73	11.4	0.9	6.5	215	188	83	105	90	4.8	2	1	0	3	0	0
11847	48	165.2	69.1	25.3	110	68	22	1.2	8	236	183	47	162	101	5.4	2	2	1	1	0	1
11848	47	165	56	20.6	121	73	13.5	0.9	7.7	224	157	50	152	144	6.1	2	1	1	2	0	0
11849	48	167.3	77.6	27.7	127	70	21.2	1.2	6.5	180	497	37	74	91	5	2	1	1	0	1	1
11850	46	173.5	61.2	20.3	101	57	9.6	1	7.5	166	65	52	102	84	4.8	2	1	1	0	0	0
11851	47	176.6	70.3	22.5	98	60	19.6	1.2	6.2	220	62	49	155	85	5.3	2	1	0	0	0	1
11852	46	170.6	68.6	23.6	128	89	14.2	1.1	6.1	239	72	64	160	92	4.9	2	1	1	2	0	1
11853	49	165.4	49.4	18.1	126	77	11.2	0.7	5.7	173	110	49	106	92	5.2	1	1	1	3	0	0
11854	46	169.4	70.3	24.5	117	77	9.4	1	6.6	258	210	55	179	77	4.9	2	1	0	0	0	0
11855	48	177.1	104.1	33.2	132	81	17.5	1.1	6.8	186	179	35	119	96	5.6	2	2	1	1	1	1
11856	48	167	71.7	25.7	136	100	9.6	0.8	7.5	260	335	52	164	99	5.9	2	2	0	3	0	0
11857	46	176.6	73.4	23.5	114	76	13.1	0.8	5	158	54	71	77	113	5.5	2	2	2	3	0	0
11858	48	175.7	105.7	34.2	138	80	13.4	1.1	7	186	145	31	133	104	7	1	2	0	0	0	1
11859	47	164.8	64.3	23.7	104	65	9.6	0.7	5.6	254	181	50	172	86	4.7	2	2	0	0	0	0
11860	47	171	70.2	24	120	86	15.2	0.9	8.4	295	311	48	197	95	5.4	1	2	0	0	1	0
11861	45	174.3	75.7	24.9	111	72	13.7	0.7	3.5	259	89	57	176	85	5.1	2	1	0	1	0	0
11862	48	157.2	73.7	29.8	120	73	13	0.7	6.8	189	141	53	115	84	5	2	1	1	1	0	0
11863	46	183.1	81.2	24.2	118	68	22.2	1	5.6	178	44	64	100	91	4.8	2	1	1	3	0	0
11864	48	175.2	78.7	25.6	104	77	12.3	0.9	5.7	279	153	59	198	104	5.8	2	2	0	2	0	0
11865	46	174.6	66.7	21.9	111	69	17.5	0.9	3.2	220	55	95	113	78	4.8	2	1	1	0	0	0
11866	48	172.1	62.5	21.1	139	84	14.5	0.7	5.4	203	56	78	112	87	5.4	2	2	1	3	0	0
11867	49	166.8	60.6	21.8	119	76	16.3	0.8	6.3	194	41	84	97	99	5	2	2	1	3	0	0
11868	46	161.4	67.4	25.9	106	84	10.5	1	5.5	187	202	44	119	86	4.7	2	1	1	1	0	0
11869	45	166.1	104	37.7	135	90	12.9	0.8	5.6	200	107	38	137	141	7.3	2	1	1	0	1	0
11870	48	164.3	74.2	27.5	118	83	10.3	0.9	7.5	250	188	56	170	103	5.3	1	1	1	3	0	0
11871	48	171.5	81.5	27.7	108	73	14.5	0.9	8.4	181	140	62	101	145	7.3	2	1	0	0	0	0
11872	49	172.8	71.4	23.9	111	77	11.5	0.9	6.4	196	95	61	118	83	4.8	1	1	1	2	0	0
11873	47	161.8	63.5	24.3	117	74	12	0.8	6.9	233	110	65	146	95	5.4	2	1	2	2	0	0
11874	46	171.1	64.2	21.9	118	63	12.2	1	5.5	158	75	55	87	88	4.9	2	1	1	2	0	0
11875	49	180.9	70.7	21.6	124	63	10.4	0.6	5.1	206	132	67	119	97	4.9	2	2	0	2	0	0
11876	45	167.3	67	23.9	128	72	14.9	0.9	7.4	230	95	76	134	99	5.4	2	2	2	3	0	0
11877	46	172	68.3	23.1	121	81	11.9	0.8	7.1	227	89	73	132	98	5.1	2	1	2	3	0	0
11878	48	183.6	93.4	27.7	103	61	12	1	5.9	157	95	39	97	86	5.3	2	1	1	0	0	0
11879	48	169.1	61.7	21.6	117	92	14	0.9	7.8	207	106	59	135	107	5.4	2	1	1	3	0	0
11880	46	171.3	68.1	23.2	115	67	11.8	0.9	7	253	104	74	161	91	5.3	2	1	1	0	0	0
11881	46	168	56.4	20	125	62	17.7	0.8	4.3	213	89	55	136	108	5.2	2	2	1	0	0	0
11882	46	174	79.5	26.3	137	87	10.9	0.9	5.9	184	84	45	123	92	5.1	2	1	1	0	0	0
11883	46	183.2	82.5	24.6	120	78	16.8	1.1	5.7	214	99	55	137	97	5.2	2	2	0	1	0	1
11884	49	172.6	75.8	25.4	108	75	14.7	0.9	7.3	237	239	42	165	97	5.3	2	2	0	1	0	0
11885	46	165.5	51.6	18.8	135	74	15.8	0.9	6.2	207	50	75	121	81	5.1	2	1	2	2	0	0
11886	48	173.8	77.7	25.7	128	93	17.5	0.9	6.7	216	115	58	140	96	5.3	2	1	1	1	0	0
11887	45	166.5	64.7	23.3	124	88	20.4	0.9	7.3	188	140	63	107	94	5	2	2	2	3	0	0
11888	49	164.4	68.5	25.3	122	90	11.2	0.9	7.3	172	81	64	93	93	5.2	2	1	2	3	0	0
11889	46	158.5	56.7	22.6	109	75	21.6	1	3.7	219	79	60	145	108	4.7	1	1	0	1	0	0
11890	47	182.7	67.4	20.2	112	67	11.8	0.7	2.6	209	81	63	125	92	5.3	2	1	1	1	0	0
11891	47	176.4	74.2	23.8	113	70	14.2	0.9	4.5	147	40	50	84	93	5.2	1	1	0	1	0	0
11892	48	177.4	91.1	28.9	150	97	10.5	0.8	7.3	166	253	36	91	120	5.6	2	1	1	2	0	0
11893	49	169.9	66	22.9	134	82	11.6	0.9	6.4	217	77	52	142	100	5.2	2	1	2	0	0	0
11894	49	168	66.3	23.5	121	92	12.1	0.8	7.4	210	71	73	118	97	5.5	2	2	0	3	0	0
11895	48	169.1	70.6	24.7	107	74	10.5	0.6	5.4	299	158	45	223	116	6.2	1	2	2	0	0	0
11896	46	178.3	70.4	22.1	100	53	14.9	0.9	5.8	205	88	54	134	86	5.3	2	1	0	3	0	0
11897	47	166.3	84.6	30.6	127	80	17.4	1.1	8.9	308	193	51	229	140	8.1	2	1	2	0	0	1
11898	48	176.8	75.3	24.1	116	80	12	0.7	4.8	174	148	34	114	153	7.6	1	2	0	1	0	0
11899	47	174.4	70.8	23.3	147	96	14.3	1.1	9	161	46	41	104	81	4.6	2	1	2	0	0	1
11900	49	174.6	60.2	19.7	115	70	17.1	1	5.6	200	87	62	116	87	5.1	1	1	2	1	0	0
11901	47	174	74.8	24.7	133	86	18	1.2	6.8	232	180	62	138	75	4.6	2	1	2	1	0	1
11902	46	170.6	63.5	21.8	114	68	13.3	0.9	5.6	178	69	57	106	99	4.8	2	2	0	3	0	0
11903	49	170.7	67.8	23.3	132	87	14.2	0.8	6.3	227	125	69	132	93	5.1	1	2	0	3	0	0
11904	48	171.8	68.5	23.2	142	68	11	0.8	5.5	283	116	57	204	136	6.6	1	1	1	0	0	0
11905	46	176.1	94.8	30.6	133	81	14.2	1.2	6.6	166	110	50	101	104	5.4	2	1	1	3	0	1
11906	49	183.5	75.9	22.5	114	70	16.9	0.8	4.6	169	65	61	93	101	5.3	2	2	1	0	0	0
11907	48	166.3	75.7	27.4	133	75	18.2	0.7	5.2	239	141	62	162	103	5.6	2	1	0	1	1	0
11908	47	169.6	69.8	24.3	134	66	14.4	1.1	7.6	227	108	62	144	87	4.9	1	1	1	1	0	1
11909	46	173.6	86.5	28.7	115	75	16.8	1.1	7.4	212	319	42	133	83	5.4	2	2	2	1	0	1
11910	46	169.5	68.5	23.8	127	76	12.3	1	5.7	258	97	61	172	90	5.4	2	2	1	1	0	0
11911	45	167.5	70.3	25.1	111	81	12.3	0.9	6.8	228	106	54	152	89	5.1	2	2	1	1	0	0
11912	46	170.3	67.4	23.2	118	76	14.7	0.9	6.4	188	56	75	100	86	4.8	1	1	1	2	0	0
11913	46	173.5	74.5	24.7	135	65	17.9	0.7	6.5	199	58	75	109	87	5	2	1	0	2	0	0
11914	49	172.9	91.7	30.7	119	86	13.9	0.9	8.1	204	290	35	125	111	6.5	2	1	1	2	0	0
11915	45	170.6	64.9	22.3	121	78	13.1	1.1	8.6	160	66	46	95	86	5.2	2	1	1	3	0	1
11916	49	172.9	80.8	27	136	89	12.2	0.9	6	227	272	47	134	89	5	2	2	0	2	0	0
11917	46	169.3	57.1	19.9	111	65	14.8	0.8	5	217	68	46	152	85	4.7	2	2	1	2	0	0
11918	48	173.6	87.3	29	118	92	10.6	0.7	7.2	237	148	54	159	85	5.3	1	2	0	0	0	0
11919	46	169.6	62.7	21.8	126	79	14.9	1	5.8	201	232	46	121	88	5.1	2	1	1	2	0	0
11920	46	176.3	72.8	23.4	115	74	22.2	0.9	4.7	179	96	40	121	91	5	1	2	1	3	1	0
11921	45	162.4	82.8	31.4	106	76	13.6	1.1	7.3	196	153	39	133	91	5.5	1	1	1	0	1	1
11922	49	174.1	80.7	26.6	128	84	16.2	0.7	5.3	207	258	53	119	93	5	1	1	1	2	0	0
11923	47	172	54.4	18.4	95	59	16.9	1	4.7	176	51	82	85	89	5.1	1	1	0	0	0	0
11924	49	167.6	60	21.4	111	68	14.1	1.1	6.7	176	52	55	103	89	5	2	1	1	1	0	1
11925	48	172.4	72	24.2	118	74	14.7	0.8	4.6	190	219	37	121	88	5.1	2	1	0	2	0	0
11926	49	180.3	61.3	18.9	121	76	27.4	1.8	7.9	190	68	70	102	99	5	1	1	2	0	0	1
11927	46	167.3	73.8	26.4	123	75	14.8	0.7	7.4	291	136	61	202	116	5.3	2	1	0	3	0	0
11928	47	170.9	78.4	26.8	148	92	14.4	1	8.4	172	101	55	95	113	5	1	1	2	3	0	0
11929	49	181.5	96.1	29.2	123	85	14.9	1	7	168	148	47	104	86	5.1	2	1	0	3	0	0
11930	49	163.3	66	24.7	119	71	14.4	0.7	6.4	192	38	60	121	101	5.4	2	2	2	3	0	0
11931	48	171.3	70.2	23.9	125	89	11.9	0.9	8.1	189	161	46	121	99	5.1	2	1	1	2	0	0
11932	48	166.9	75.6	27.1	117	69	12.5	0.8	6.2	216	221	42	143	90	5.2	2	1	1	0	0	0
11933	46	168.9	52.7	18.5	119	76	10.8	0.8	4.7	186	94	62	109	94	5.2	2	1	1	3	0	0
11934	48	173.6	79.6	26.4	122	72	14.7	0.7	5.8	218	219	73	118	130	6	2	1	1	0	0	0
11935	45	164.9	61.7	22.7	122	77	11.9	0.9	5.5	163	142	48	96	103	5.1	2	1	1	1	0	0
11936	45	174.6	66.5	21.8	118	69	11.2	0.8	5.4	195	88	53	119	105	5.6	1	2	1	3	0	0
11937	46	168.5	66.9	23.6	130	77	10.7	0.7	5.3	204	144	59	126	95	4.7	2	2	0	3	0	0
11938	47	172	73.4	24.8	119	64	23.2	0.8	4.8	222	82	51	151	98	5.2	2	2	0	3	0	0
11939	49	163.2	70.4	26.4	132	84	18	1.8	7.2	248	156	76	139	105	4.8	1	1	0	3	0	1
11940	45	173.8	63.5	21	136	87	11.5	0.8	5.5	236	244	65	139	88	5	2	1	1	3	0	0
11941	46	174.5	51.4	16.9	111	77	23	0.9	6.9	118	78	42	60	77	4.7	1	1	0	0	0	0
11942	46	178.5	75.6	23.7	120	67	10.6	0.9	6.9	241	109	60	159	87	5.2	2	1	0	3	0	0
11943	48	179.9	82.2	25.4	108	74	19.2	0.9	4.7	206	206	40	130	83	5.1	2	1	1	2	0	0
11944	46	169.7	75.7	26.3	126	64	11.4	1	4	180	82	54	108	94	5.1	2	2	0	3	0	0
11945	49	172	68.1	23	107	59	14.1	0.9	3.8	222	51	76	132	84	5.1	2	1	2	1	0	0
11946	46	167	47.8	17.1	104	53	16.5	0.7	4.9	173	31	104	62	81	5.2	2	1	1	0	0	0
11947	46	168.1	68.6	24.3	126	85	13.5	0.9	6.9	279	276	50	190	99	5.7	2	1	1	0	0	0
11948	49	182	73.7	22.2	136	86	13.5	1	6	232	157	61	139	91	5	2	1	1	2	0	0
11949	48	173.8	75	24.8	137	93	14.1	0.8	5.7	188	148	44	121	97	5.2	1	1	0	0	0	0
11950	46	173.1	70.8	23.6	124	76	11.7	0.9	5.2	176	261	57	84	94	5.1	2	2	1	3	0	0
11951	48	165.2	58.7	21.5	106	64	13.4	0.8	6.5	160	78	42	97	83	5.5	2	2	1	1	0	0
11952	45	160.6	64.8	25.1	140	92	22.6	1.4	6.3	162	54	66	85	97	5	2	1	1	2	1	1
11953	48	169.3	95.4	33.3	159	95	13	0.8	5.8	252	141	60	172	96	5.3	2	1	2	3	0	0
11954	48	167.6	65.4	23.3	138	93	13.8	0.9	8.2	179	84	73	88	97	5.1	2	1	1	3	0	0
11955	45	167.6	73	26	126	80	17	0.8	6.8	247	308	59	140	133	6.2	1	2	1	2	0	0
11956	46	174.9	72.4	23.7	122	93	13.8	1.1	5.6	192	212	61	100	94	5.4	2	2	1	3	0	1
11957	48	185	83.2	24.3	122	68	16.7	0.9	5.3	222	158	49	144	87	5.2	2	1	0	1	0	0
11958	48	178.6	80.8	25.3	125	71	9.9	0.8	7.1	257	172	44	181	107	5.1	2	1	1	2	0	0
11959	49	161.3	82	31.5	130	78	11.1	0.8	6.6	207	263	50	125	89	5.2	1	1	0	3	0	0
11960	48	166	61.7	22.4	115	84	12.7	0.8	6.4	200	165	67	113	95	5.2	2	2	1	3	0	0
11961	48	177.9	67.6	21.4	109	68	14.5	0.8	6.4	220	432	55	104	92	4.9	2	2	1	3	1	0
11962	46	165.8	74.9	27.2	154	94	17.8	1	5.6	215	146	48	143	182	6.5	2	1	2	2	1	0
11963	46	175.4	60.5	19.7	116	82	22.3	1	6.6	196	32	95	94	82	5.1	1	1	0	1	0	0
11964	47	172.7	49.6	16.6	103	72	11.9	0.8	5.4	162	157	49	89	88	5.1	1	2	1	3	0	0
11965	46	176.2	68.7	22.1	91	58	13	0.9	6.6	225	71	61	140	90	5	2	1	0	0	1	0
11966	46	170.5	77.2	26.6	110	67	12.1	1	5.9	235	104	50	168	97	5	2	1	0	1	0	0
11967	46	160.3	62.1	24.2	118	82	14.3	1	7.2	145	78	57	72	91	5.2	2	1	1	3	0	0
11968	46	170.6	75.4	25.9	142	95	13.9	1	7.3	169	214	62	82	118	5.5	2	2	1	3	0	0
11969	49	170.5	68	23.4	124	85	13.7	0.8	7.3	155	101	60	79	90	5.3	1	1	1	2	0	0
11970	49	168.7	64.1	22.5	112	83	13.3	1	8.1	196	180	58	109	94	5.2	2	1	1	1	0	0
11971	48	168	75.5	26.8	111	77	13.5	0.9	6.8	241	173	51	167	96	5.2	2	2	0	0	1	0
11972	49	181.8	83.1	25.1	114	84	16.8	1	10.2	249	82	82	150	97	5.1	1	1	2	3	0	0
11973	49	167.4	59.6	21.3	124	82	15	0.7	4.6	225	81	64	146	96	5.4	2	1	1	0	0	0
11974	49	166	62.3	22.6	116	83	16.8	0.9	7.6	370	271	53	265	87	5.2	1	2	1	3	0	0
11975	48	170.7	69.5	23.9	121	81	11.6	0.7	4.9	182	164	27	123	101	5.2	2	1	2	0	0	0
11976	46	166.9	64.8	23.3	129	72	14.1	0.7	5.2	196	123	55	126	93	5	2	1	1	3	0	0
11977	48	171.9	62.7	21.2	156	88	11.8	0.5	6.1	203	113	56	131	86	5.4	1	2	1	3	0	0
11978	49	176	67.6	21.8	108	63	13.5	0.8	4.4	210	108	56	136	92	4.9	2	1	2	1	1	0
11979	48	165.9	96.6	35.1	140	96	13.5	0.9	3.8	189	159	68	102	111	5.5	2	1	1	2	0	0
11980	47	162.1	64.3	24.5	129	89	14.2	0.8	4.7	246	155	64	157	89	5.6	2	1	1	2	0	0
11981	47	177	64.5	20.6	129	81	13.7	0.9	7.1	260	129	70	166	85	4.9	2	1	1	3	0	0
11982	47	180	113.7	35.1	116	73	16	0.9	7.1	211	169	50	136	104	5.2	2	1	0	1	0	0
11983	46	178	75.2	24	126	89	14	1	7.4	213	155	59	136	98	5.2	1	1	1	3	0	0
11984	46	170.4	60.3	20.8	113	68	17.3	1	5.6	209	135	63	118	91	5.1	2	1	0	1	0	0
11985	49	163.9	69.5	25.9	114	78	13.7	0.9	5.8	267	150	58	175	118	5.3	1	1	0	0	0	0
11986	47	169.9	82.8	28.7	109	77	21.4	0.8	7.8	222	316	34	139	104	6.3	2	2	0	3	0	0
11987	49	178	88.1	27.8	128	80	14.8	0.9	6.5	219	316	43	123	136	6	2	1	1	3	0	0
11988	47	173.2	90.1	30	123	84	17.2	1.1	7.1	245	75	57	176	96	5.8	2	2	1	0	0	1
11989	48	167.3	73.9	26.4	140	83	8.7	0.7	4.7	170	132	55	98	88	5.3	2	2	0	0	0	0
11990	48	168.7	79.3	27.9	108	73	18.6	0.9	6.9	200	72	55	126	90	5.2	2	2	0	3	0	0
11991	46	169.3	66.3	23.1	132	83	11.5	0.8	5.5	168	37	86	70	89	4.9	2	2	0	3	1	0
11992	47	170.6	56.8	19.5	110	64	13.1	0.8	6.4	228	71	49	160	96	5.5	2	2	1	1	0	0
11993	49	173.4	78.2	26	132	82	18.5	0.8	6.3	227	99	74	129	110	5.5	2	1	1	3	0	0
11994	47	182	95.5	28.8	116	83	18.3	0.8	5.7	205	55	68	115	109	5.7	2	1	0	0	1	0
11995	48	172.8	62.1	20.8	126	71	13.3	1.1	8.3	163	38	66	86	95	5.2	2	1	1	1	0	1
11996	48	162.2	69.3	26.3	132	79	13.3	1	5.5	243	118	93	133	98	5	2	1	1	3	0	0
11997	48	173.3	68.6	22.8	100	68	14.5	0.9	7.8	182	192	44	109	104	5.8	2	2	1	3	0	0
11998	46	165.6	74.5	27.2	128	88	14.2	0.8	5.4	283	166	49	208	83	5.3	2	1	2	1	0	0
11999	49	180	71.7	22.1	124	83	13.8	0.9	8.1	207	197	64	117	97	5.3	2	1	1	2	0	0
[truncated: 2,815 more rows]
